# Supplementary material for: miR-500a-5p regulates oxidative stress response genes in breast cancer and predicts cancer survival
Source: Sci Rep. 2017 Nov 21;7:15966. doi: 10.1038/s41598-017-16226-3 (PMC5698490; doi:10.1038/s41598-017-16226-3)
Supplement: Supplementary file 2 — Supplementary Datasets [file 41598_2017_16226_MOESM2_ESM.xlsx]

## Sheet: mimic_vs_inhibitor_noFC
ID	Probe_Id	Array_Address_Id	Symbol	logFC	AveExpr	t	P.Value	adj.P.Val	B
2810367	ILMN_2193980	2810367	ABCB6	-0.459012	8.90639	-6.93324	1.04902e-06	0.000740937	5.6738
2230746	ILMN_1676278	2230746	ABCC2	-1.09418	5.45982	-5.23726	4.1333e-05	0.0109274	2.27521
270615	ILMN_1677814	270615	ABCC3	-0.49214	9.78909	-9.43708	9.18677e-09	1.97612e-05	9.88588
4780709	ILMN_1764321	4780709	ACOT4	0.253992	9.21832	4.31964	0.000340627	0.0431302	0.301321
5910148	ILMN_1694233	5910148	ACYP1	-0.303044	8.37838	-5.57946	1.91635e-05	0.00638645	2.99217
7330097	ILMN_1679797	7330097	ADARB1	-0.464373	8.47887	-6.48112	2.69682e-06	0.00157999	4.80828
2060477	ILMN_1794875	2060477	AGPAT9	-0.356171	7.04461	-4.70111	0.000140809	0.0244273	1.12856
1170440	ILMN_1770412	1170440	AHCYL1	-0.390631	10.9699	-6.35168	3.55145e-06	0.00188837	4.55472
5690202	ILMN_2148847	5690202	AKIRIN2	-0.520651	9.56058	-5.57068	1.9542e-05	0.00646704	2.97395
5310646	ILMN_1672148	5310646	AKR1B10	-1.71103	6.03973	-6.97396	9.64776e-07	0.000702402	5.7502
5340129	ILMN_2412336	5340129	AKR1C2	-2.7149	10.6985	-12.4849	7.78736e-11	6.14202e-07	13.8131
7210632	ILMN_1713124	7210632	AKR1C3	-2.56186	8.19323	-16.2496	6.62051e-13	2.04031e-08	17.3012
3120598	ILMN_1687757	3120598	AKR1C4	-2.77923	9.51125	-13.6276	1.63635e-11	1.54874e-07	15.0081
5720703	ILMN_1665982	5720703	AKTIP	0.322599	7.59021	4.31289	0.000346011	0.0436647	0.28664
4920148	ILMN_2139970	4920148	ALDH1A3	-0.593696	6.74425	-4.56767	0.000191641	0.0293496	0.83992
520544	ILMN_1759670	520544	AMACR	0.218305	7.71772	4.8175	0.000107709	0.0208045	1.37947
7200240	ILMN_1770824	7200240	ARHGAP4	0.361255	6.95405	4.88022	9.32639e-05	0.0193576	1.51426
4230451	ILMN_1788192	4230451	ARMCX1	0.521802	7.79471	7.73377	2.10816e-07	0.000221699	7.12737
7560048	ILMN_1714737	7560048	ASF1A	-0.234727	8.92912	-4.43986	0.000257672	0.0353444	0.562652
3840376	ILMN_1654065	3840376	ATOH8	0.505795	5.00088	4.38167	0.000294921	0.0388762	0.436219
2480241	ILMN_1659801	2480241	ATP6V1C1	-0.407186	8.0127	-5.76906	1.25854e-05	0.00469481	3.38333
1410370	ILMN_1787595	1410370	B3GALNT1	-0.228876	8.24987	-4.39893	0.000283341	0.0374541	0.473726
2510161	ILMN_1690682	2510161	B3GALT4	0.562841	6.16813	4.77437	0.000118942	0.0218167	1.28659
3400215	ILMN_3246214	3400215	B3GNT1	0.544568	8.10865	4.9389	8.15295e-05	0.0176174	1.6401
430050	ILMN_1691410	430050	BAMBI	-0.200118	12.5194	-4.71528	0.000136283	0.0237983	1.15916
1780075	ILMN_1782004	1780075	BAPX1	0.385405	5.17775	5.3896	2.93118e-05	0.00846176	2.59604
4830253	ILMN_3247802	4830253	BAT2L	-0.333268	7.33729	-5.50353	2.27031e-05	0.00716253	2.83426
5290634	ILMN_1731193	5290634	BCL2L12	0.456807	6.09252	4.25159	0.000398989	0.0476802	0.153285
840280	ILMN_2182704	840280	BIRC2	-0.251691	7.96502	-4.86006	9.76795e-05	0.019839	1.47096
2690524	ILMN_1675612	2690524	BLCAP	0.257553	8.63461	4.42279	0.000268081	0.0362469	0.525567
4390372	ILMN_1699989	4390372	BNIPL	0.465792	6.72673	5.42201	2.7253e-05	0.00801053	2.66397
5960730	ILMN_1760757	5960730	BRIP1	-0.417544	4.86626	-5.06108	6.16732e-05	0.0143772	1.90119
5960364	ILMN_1753490	5960364	C10orf39	-0.274201	6.37784	-4.26666	0.000385253	0.0463902	0.186075
1110767	ILMN_2128639	1110767	C10orf47	-0.439336	7.0762	-5.87827	9.89703e-06	0.00418176	3.60651
6590433	ILMN_1787199	6590433	C12orf28	0.514251	5.65351	4.29924	0.000357158	0.0445958	0.256956
3370768	ILMN_1667966	3370768	C1orf24	-1.01847	5.79127	-4.86126	9.74114e-05	0.019839	1.47353
1010446	ILMN_1729288	1010446	C1QTNF6	0.346836	8.60198	6.01126	7.40037e-06	0.00327297	3.87609
6900301	ILMN_1713892	6900301	C4orf34	-0.21933	11.893	-4.27575	0.000377197	0.0462979	0.205857
3120037	ILMN_1677292	3120037	C5orf30	-0.274835	8.47497	-5.74965	1.31366e-05	0.0048191	3.3435
1690240	ILMN_1728742	1690240	C5orf4	0.29652	4.62472	4.81839	0.000107491	0.0208045	1.38137
3450632	ILMN_1761762	3450632	C6orf141	0.369804	6.78694	4.30688	0.00035087	0.0440923	0.273584
4120176	ILMN_1766793	4120176	C9orf23	0.385766	6.50073	4.366	0.000305855	0.0397636	0.402134
6560411	ILMN_1717248	6560411	C9orf66	0.371379	8.61331	7.56347	2.94451e-07	0.000284373	6.82668
780500	ILMN_1783598	780500	CAB39L	0.237101	7.4901	4.26721	0.000384764	0.0463902	0.187265
6250131	ILMN_2412139	6250131	CABYR	-0.394388	6.59958	-6.11774	5.87276e-06	0.00269822	4.09016
5560543	ILMN_1652237	5560543	CBR3	-0.618854	7.57187	-6.30662	3.91059e-06	0.00201153	4.46587
1660681	ILMN_1796762	1660681	CCDC102A	0.379485	6.35999	4.64388	0.000160689	0.0263447	1.00489
6130047	ILMN_3246065	6130047	CCDC151	0.443093	4.92448	4.43059	0.000263276	0.0359049	0.542505
1770397	ILMN_1798705	1770397	CCNC	-0.23132	9.56016	-4.2628	0.000388729	0.0466899	0.177667
2060112	ILMN_2166524	2060112	CCNYL1	-0.340637	7.20841	-5.86623	1.01622e-05	0.00421847	3.58197
430767	ILMN_1747556	430767	CDK9	0.251226	8.4187	4.64335	0.000160886	0.0263447	1.00374
4230431	ILMN_1716766	4230431	CEBPG	-0.331969	9.30262	-4.6878	0.000145199	0.0246281	1.09982
1170707	ILMN_1707356	1170707	CFL2	0.562923	6.42123	6.18681	5.05865e-06	0.00244276	4.22815
5570592	ILMN_1795582	5570592	CHRD	0.600055	4.96787	4.221	0.000428399	0.0496429	0.086724
5810142	ILMN_1787691	5810142	CITED4	0.592291	5.86392	5.38146	2.98532e-05	0.00850071	2.57896
5870136	ILMN_1796423	5870136	CLIC3	0.26956	9.66836	4.77992	0.000117433	0.0217081	1.29855
5810564	ILMN_1709634	5810564	CMBL	-0.278265	11.0956	-4.98726	7.29914e-05	0.0160659	1.7436
4670402	ILMN_2405680	4670402	CRB3	0.297407	7.86561	4.40432	0.000279819	0.0373993	0.48544
3830274	ILMN_1693090	3830274	CROT	-0.418417	7.0353	-4.46667	0.000242144	0.034419	0.620859
5700646	ILMN_1665235	5700646	CRTAP	0.249283	9.96975	4.72187	0.000134226	0.0236134	1.1734
3890008	ILMN_1663751	3890008	CYCSL1	-0.310689	10.823	-4.65256	0.000157498	0.0260605	1.02367
2260274	ILMN_1719883	2260274	CYP4F11	-0.499266	7.20776	-5.68559	1.51369e-05	0.00534571	3.2117
5900605	ILMN_1734096	5900605	DCLRE1A	-0.757193	6.90886	-10.5556	1.42327e-09	4.81097e-06	11.4655
6960349	ILMN_1669905	6960349	DCP2	-0.277159	9.59659	-5.13437	5.21971e-05	0.0130694	2.05716
6060201	ILMN_1756220	6060201	DDX18	-0.223572	10.6665	-4.8857	9.20991e-05	0.0192075	1.52602
5690324	ILMN_3245066	5690324	DENND4B	-0.303959	8.58966	-4.40098	0.000282	0.0373993	0.478168
4120609	ILMN_2312897	4120609	DGUOK	0.212478	10.7908	4.2164	0.000433015	0.0496429	0.076694
7510392	ILMN_2180352	7510392	DIP2B	-0.20451	9.5457	-4.3211	0.000339466	0.0431302	0.304517
2030327	ILMN_1742276	2030327	DKFZP564O0523	0.306838	7.76088	4.87366	9.46766e-05	0.0194799	1.50019
5570626	ILMN_1653266	5570626	DNAJB14	-0.64909	7.94006	-7.6124	2.67393e-07	0.00026403	6.91354
1710240	ILMN_2415898	1710240	DNAJB14	-0.433856	7.60368	-4.87658	9.40446e-05	0.0194344	1.50645
60594	ILMN_1657619	60594	DNAJB14	-0.427189	6.50537	-5.51868	2.19473e-05	0.00697693	2.86582
620072	ILMN_1810436	620072	DNAJC27	0.21705	7.03778	4.4115	0.000275197	0.0369975	0.501037
1510685	ILMN_1774261	1510685	DOK4	0.474523	5.23471	4.30526	0.000352194	0.0440923	0.270057
130603	ILMN_2157435	130603	DYNLRB1	0.23068	10.4998	4.70077	0.000140918	0.0244273	1.12784
3140523	ILMN_1812523	3140523	DYX1C1	0.270877	4.78461	4.26938	0.000382828	0.0463902	0.191986
2030292	ILMN_1779828	2030292	EDEM1	-0.428618	8.16953	-6.25769	4.34315e-06	0.0021865	4.36903
1170605	ILMN_1662741	1170605	EDG4	0.250616	8.8398	4.84771	0.000100487	0.0203221	1.44443
1780619	ILMN_1651832	1780619	EHD1	0.338733	9.71205	5.72384	1.3908e-05	0.00498613	3.29045
1430475	ILMN_1704472	1430475	EID2	0.275388	8.42822	5.33371	3.32418e-05	0.00914595	2.47863
3400577	ILMN_1798014	3400577	EIF2S2	-0.339196	6.69557	-4.45517	0.000248689	0.0348339	0.595883
540465	ILMN_1660727	540465	ENPP5	0.331073	6.51959	4.71833	0.000135327	0.0237189	1.16575
6960397	ILMN_1709237	6960397	EPHX2	-0.392779	7.87849	-4.65848	0.000155363	0.0258883	1.03645
1510035	ILMN_1665357	1510035	EPS15	-0.213072	6.45976	-4.83813	0.000102723	0.0203869	1.42384
830309	ILMN_1807201	830309	FAM104A	-0.327376	9.1203	-4.40313	0.000280592	0.0373993	0.482855
3520440	ILMN_3250243	3520440	FAM119A	-0.590914	6.6447	-5.94757	8.50352e-06	0.00369185	3.7473
4230735	ILMN_1810725	4230735	FAM129A	-0.885308	5.66919	-4.34287	0.000322729	0.0415013	0.351854
1340739	ILMN_3231638	1340739	FAM160B1	-0.353173	7.92135	-4.78356	0.000116452	0.0216113	1.3064
5570376	ILMN_2153466	5570376	FAM50B	0.21621	8.80887	4.83589	0.000103252	0.0203869	1.41902
3060491	ILMN_3307688	3060491	FAM55B	-0.192423	4.41698	-5.08408	5.85251e-05	0.0141409	1.95018
6130730	ILMN_1761981	6130730	FAM96A	-0.300138	11.9483	-7.0908	7.59727e-07	0.000580931	5.96793
5090309	ILMN_2143250	5090309	FAR1	-0.230473	7.77927	-4.44864	0.000252478	0.0348339	0.581721
6020224	ILMN_1728799	6020224	FBP1	0.245762	11.787	4.63879	0.000162588	0.0264404	0.993889
5700142	ILMN_2144088	5700142	FDFT1	0.242691	12.0733	4.24353	0.000406533	0.0480959	0.135753
7200315	ILMN_1774091	7200315	FECH	-0.667449	8.13085	-11.3244	4.2779e-10	2.21725e-06	12.4547
3440376	ILMN_2364305	3440376	FECH	-0.358724	4.81568	-4.2191	0.0004303	0.0496429	0.0825803
4920228	ILMN_1797895	4920228	FFAR2	0.647351	5.94688	4.5741	0.000188813	0.0291999	0.853845
5290678	ILMN_1754114	5290678	FLJ20021	0.28277	7.97251	5.48794	2.3509e-05	0.0072468	2.80175
4120041	ILMN_1769571	4120041	FLJ37453	0.446069	4.97376	5.27121	3.82777e-05	0.010234	2.34694
6330315	ILMN_1790412	6330315	FLJ39639	0.433659	5.70088	4.2855	0.000368743	0.0458006	0.227074
7050477	ILMN_1688721	7050477	FLJ44048	0.736399	5.45218	5.16694	4.84752e-05	0.0124727	2.1263
6060440	ILMN_3178302	6060440	FNDC3B	-0.210739	7.61082	-4.27862	0.000374693	0.0461761	0.212089
4900332	ILMN_1731648	4900332	FOXJ2	-0.284553	9.0801	-5.49502	2.31396e-05	0.00720418	2.81652
3170019	ILMN_1813490	3170019	FSD1	0.367458	5.7918	4.29119	0.000363901	0.0453181	0.239448
5220240	ILMN_1683146	5220240	FTH1	-0.844925	10.0654	-10.34	2.0166e-09	5.4777e-06	11.1743
460164	ILMN_2134538	460164	FTHL11	-0.721908	9.29441	-8.12205	9.98508e-08	0.000127709	7.79572
6180070	ILMN_1706013	6180070	FTHL11	-0.716159	10.9207	-6.78197	1.43439e-06	0.000942772	5.38775
4730181	ILMN_2073235	4730181	FTHL12	-0.686563	12.2078	-7.78524	1.90713e-07	0.000205116	7.21734
3190133	ILMN_1750278	3190133	FTHL12	-0.599241	11.4246	-6.95711	9.98757e-07	0.000716124	5.71861
3850204	ILMN_3176403	3850204	FTHL16	-0.167537	14.2177	-4.7473	0.00012659	0.0227781	1.22824
4060561	ILMN_2091846	4060561	FTHL2	-0.697062	6.14742	-4.8381	0.000102731	0.0203869	1.42376
4120039	ILMN_1746525	4120039	FTHL2	-0.623022	10.9671	-6.39446	3.2418e-06	0.00178386	4.6388
6450139	ILMN_2173835	6450139	FTHL3	-0.693319	9.49439	-8.46976	5.20057e-08	7.23843e-05	8.37409
2970431	ILMN_2234016	2970431	FTHL7	-0.240993	14.0377	-5.00449	7.01729e-05	0.0155906	1.78043
1980594	ILMN_1696911	1980594	FTHL8	-0.630886	11.3933	-5.66725	1.57653e-05	0.00545709	3.17386
5810328	ILMN_1814823	5810328	FTL	-0.496229	13.6162	-7.50923	3.2778e-07	0.000304148	6.72995
4920767	ILMN_1740429	4920767	FTL	-0.443086	13.6388	-10.045	3.27543e-09	7.75015e-06	10.7659
2900129	ILMN_2288070	2900129	FTO	0.254701	8.04251	5.66631	1.57983e-05	0.00545709	3.17192
430465	ILMN_1697559	430465	G6PD	-0.344959	10.8975	-5.6811	1.52885e-05	0.00535926	3.20243
4200450	ILMN_2347949	4200450	G6PD	-0.265785	12.8917	-4.54062	0.000204021	0.0300775	0.781296
4920201	ILMN_1803977	4920201	GALNT1	-0.623284	6.36446	-5.02384	6.71408e-05	0.0152024	1.82175
1990577	ILMN_1788547	1990577	GCLM	-0.288918	9.37948	-4.74252	0.000127992	0.022943	1.21793
4220646	ILMN_1754788	4220646	GMPR2	0.438441	6.74893	7.42363	3.88544e-07	0.000346926	6.57632
520463	ILMN_1795298	520463	GPER	0.848921	7.66398	6.4798	2.70438e-06	0.00157999	4.8057
270593	ILMN_2384056	270593	GPER	0.880703	7.15368	6.60137	2.09236e-06	0.00130285	5.04157
5310088	ILMN_1804332	5310088	GPR137	0.260606	10.5511	4.2188	0.000430603	0.0496429	0.0819224
3130128	ILMN_1754727	3130128	GPRASP2	0.317291	6.89863	4.82802	0.000105138	0.0205597	1.40208
5090278	ILMN_2133205	5090278	GPX2	-1.32378	6.86261	-10.1979	2.54406e-09	6.33646e-06	10.9791
1780356	ILMN_2379520	1780356	HAGH	0.31352	8.0968	5.06247	6.14775e-05	0.0143772	1.90416
5420347	ILMN_1757877	5420347	HCFC1R1	0.293576	10.3117	4.94525	8.03521e-05	0.0174427	1.65371
150280	ILMN_1656902	150280	HECTD3	0.282678	6.91808	4.51071	0.000218654	0.0317403	0.716424
1010528	ILMN_1710284	1010528	HES1	0.359608	8.1057	5.06168	6.15889e-05	0.0143772	1.90247
2100358	ILMN_2198239	2100358	HGD	-0.946613	7.56989	-15.1422	2.42212e-12	2.86555e-08	16.4018
7550341	ILMN_2230016	7550341	HIGD1A	-0.286329	8.71381	-5.01842	6.79764e-05	0.0153183	1.81018
3780019	ILMN_1674522	3780019	HIGD1A	-0.286313	10.8554	-5.3842	2.967e-05	0.00850071	2.5847
5270112	ILMN_1797728	5270112	HMGCS1	-0.413364	10.348	-6.43962	2.94496e-06	0.00165932	4.72726
6660601	ILMN_1800512	6660601	HMOX1	-1.13325	8.25544	-8.5898	4.16706e-08	5.97569e-05	8.56941
6620437	ILMN_1753613	6620437	HOXA5	0.356097	9.1711	6.70695	1.67706e-06	0.00107892	5.24456
2470328	ILMN_1702125	2470328	HOXB7	0.451135	7.89778	6.6908	1.73465e-06	0.00109452	5.21361
4920523	ILMN_1794492	4920523	HOXC6	0.295482	8.81967	5.77044	1.25474e-05	0.00469481	3.38615
6420373	ILMN_1807633	6420373	HRSP12	0.240306	9.93749	4.24167	0.000408298	0.0481843	0.131699
4670575	ILMN_1664303	4670575	HTATIP2	-0.252395	10.3453	-5.77805	1.23383e-05	0.00469481	3.40177
1820091	ILMN_1747204	1820091	HTRA2	0.323969	7.84863	4.47038	0.00024007	0.0343228	0.628914
4570524	ILMN_1709882	4570524	ICK	-0.283332	8.39646	-5.17837	4.72339e-05	0.0123494	2.15054
670386	ILMN_1664861	670386	ID1	0.365768	10.2961	5.16675	4.84959e-05	0.0124727	2.1259
1980309	ILMN_2184373	1980309	IL8	-0.95506	7.2845	-7.87404	1.60567e-07	0.000185329	7.37156
2340278	ILMN_1677589	2340278	JMJD1C	0.64903	5.29604	4.58323	0.000184867	0.0288728	0.873622
7160246	ILMN_1687921	7160246	JMJD8	0.162931	11.9628	4.24821	0.000402139	0.0479207	0.145924
7650315	ILMN_3249366	7650315	JMJD8	0.235798	11.4489	4.77676	0.00011829	0.0217815	1.29174
5050093	ILMN_1784630	5050093	KBTBD11	-0.337129	6.64611	-5.37401	3.03578e-05	0.00850071	2.56332
3610730	ILMN_1709937	3610730	KCNN4	0.421463	7.00874	5.78732	1.20886e-05	0.00468256	3.42076
7570195	ILMN_1659845	7570195	KIAA0355	0.345116	7.15257	4.53369	0.00020732	0.0303746	0.766273
5340162	ILMN_1805992	5340162	KIAA1598	-0.270889	10.3948	-5.72705	1.38094e-05	0.00498613	3.29706
1510736	ILMN_1654653	1510736	KLC1	-0.33558	8.57711	-5.48452	2.36895e-05	0.0072468	2.79463
3850692	ILMN_1735930	3850692	KLF2	0.403607	9.13291	4.62001	0.000169797	0.027142	0.953259
7330575	ILMN_1693401	7330575	KLHL28	-0.399371	6.91995	-4.49335	0.000227622	0.0327409	0.678777
7040142	ILMN_1737514	7040142	KYNU	-0.314286	10.8925	-5.78425	1.21707e-05	0.00468256	3.41447
3460685	ILMN_1746517	3460685	KYNU	-0.282811	11.5535	-5.74566	1.32528e-05	0.00482432	3.33531
3840360	ILMN_2347888	3840360	LARP4	-0.390762	7.57219	-5.44756	2.57346e-05	0.00765327	2.71743
7040546	ILMN_1708081	7040546	LCLAT1	-0.311191	8.52398	-4.72487	0.000133304	0.0236134	1.17985
4570255	ILMN_2213136	4570255	LEF1	-0.318276	4.77035	-4.62671	0.000167191	0.0268729	0.967742
6370164	ILMN_1752591	6370164	LEPROTL1	-0.59366	8.56063	-8.84864	2.60068e-08	4.1024e-05	8.98302
1780161	ILMN_2343105	1780161	LIPT1	0.300649	7.33947	4.37219	0.000301489	0.0394657	0.415594
7570768	ILMN_3252446	7570768	LOC100129543	-0.659261	5.72055	-4.51842	0.000214784	0.0312745	0.733147
6110441	ILMN_3263225	6110441	LOC100130506	0.491521	4.93213	4.45288	0.000250012	0.0348339	0.590915
5340201	ILMN_3203444	5340201	LOC100132535	0.36489	7.90935	5.82148	1.12125e-05	0.00442175	3.49065
3830577	ILMN_3285616	3830577	LOC100133478	-0.333972	7.39915	-4.78457	0.000116182	0.0216113	1.30857
1430242	ILMN_1726682	1430242	LOC146909	-1.40706	5.91235	-6.36997	3.41552e-06	0.00183673	4.5907
6040338	ILMN_1815141	6040338	LOC149448	-0.717126	6.62703	-4.27151	0.000380932	0.0463743	0.196633
1990750	ILMN_1721102	1990750	LOC255326	-0.516134	5.79394	-4.99215	7.21797e-05	0.0159615	1.75406
5290136	ILMN_1667418	5290136	LOC283953	-0.499274	7.70019	-7.31774	4.80157e-07	0.000405759	6.38468
3290433	ILMN_1809998	3290433	LOC285095	-0.630297	5.08506	-4.26703	0.000384921	0.0463902	0.186882
6960136	ILMN_1765670	6960136	LOC285216	-0.73328	5.43771	-5.04879	6.34252e-05	0.0145094	1.87499
4060010	ILMN_3210914	4060010	LOC344887	-1.2542	5.32741	-6.0336	7.0491e-06	0.00314702	3.92114
6580189	ILMN_1690844	6580189	LOC387820	-0.188751	11.1441	-4.89974	8.9181e-05	0.0188407	1.55615
3800202	ILMN_1780711	3800202	LOC390530	-0.505284	8.40706	-5.95595	8.34923e-06	0.00365843	3.76428
2750685	ILMN_3288717	2750685	LOC392437	-1.04261	10.532	-11.2175	5.03745e-10	2.21725e-06	12.3216
2260196	ILMN_3202024	2260196	LOC392437	-0.809175	11.3599	-15.246	2.13767e-12	2.86555e-08	16.4902
5130246	ILMN_1813179	5130246	LOC401074	0.207605	8.06106	4.54442	0.000202232	0.029907	0.78954
1660181	ILMN_2226415	1660181	LOC440145	-0.571509	7.23798	-5.3461	3.23267e-05	0.00899879	2.50468
360059	ILMN_1767929	360059	LOC642252	-0.399453	6.34715	-4.96788	7.62979e-05	0.016716	1.70215
1430411	ILMN_1677124	1430411	LOC642290	0.236457	4.57466	4.66274	0.00015384	0.025725	1.04568
7150692	ILMN_1651507	7150692	LOC642732	-0.327545	6.33394	-4.28004	0.000373459	0.0461761	0.215178
290392	ILMN_1676503	290392	LOC643446	0.283702	9.18425	4.33405	0.000329411	0.0422458	0.332667
4040066	ILMN_1654064	4040066	LOC644334	-0.288575	8.93554	-4.37444	0.000299917	0.039425	0.420488
7550300	ILMN_1683021	7550300	LOC645162	-0.164915	4.38552	-4.43989	0.000257659	0.0353444	0.562701
840064	ILMN_1744302	840064	LOC645489	-0.351586	6.80481	-4.72201	0.000134186	0.0236134	1.17368
6770563	ILMN_1743711	6770563	LOC650215	-0.274993	10.3909	-4.22099	0.000428418	0.0496429	0.0866836
4540440	ILMN_1674859	4540440	LOC651576	0.305755	7.86012	4.84573	0.000100945	0.0203277	1.44018
1190070	ILMN_1810433	1190070	LOC652545	0.355174	8.13382	4.91683	8.57555e-05	0.0182802	1.59281
2060017	ILMN_1695864	2060017	LOC652669	-0.791713	5.60798	-5.07978	5.91003e-05	0.014197	1.94104
540433	ILMN_2074575	540433	LOC652838	0.401803	8.18144	6.82865	1.30196e-06	0.000880179	5.47639
6200113	ILMN_1759870	6200113	LOC653066	0.403204	6.29614	4.84054	0.000102156	0.0203869	1.42902
6450451	ILMN_1699575	6450451	LOC653598	-0.277687	4.6499	-4.25833	0.000392783	0.0470574	0.167958
4570725	ILMN_1664706	4570725	LOC653604	0.484595	6.77	4.45456	0.000249038	0.0348339	0.594569
4860093	ILMN_1804530	4860093	LOC653888	0.356741	10.3743	4.27926	0.000374129	0.0461761	0.2135
4070452	ILMN_3239725	4070452	LOC727722	-1.09965	6.29054	-12.0684	1.41439e-10	8.87793e-07	13.3433
6350075	ILMN_1692072	6350075	LOC728006	0.177664	10.4962	4.40077	0.000282136	0.0373993	0.477716
5560279	ILMN_1668743	5560279	LOC728069	0.509534	6.20438	4.79197	0.000114222	0.0213649	1.3245
2810463	ILMN_3227315	2810463	LOC729009	-0.637255	10.2481	-6.29811	3.98251e-06	0.0020265	4.44905
2650056	ILMN_1744252	2650056	LOC729264	0.25912	6.66425	5.92381	8.95716e-06	0.00385345	3.6991
4570541	ILMN_3225358	4570541	LOC729495	0.461966	6.07047	4.21617	0.000433246	0.0496429	0.0761959
6380630	ILMN_3225445	6380630	LOC732043	-0.341392	4.68074	-6.46042	2.81779e-06	0.00162617	4.7679
1510020	ILMN_2157075	1510020	LRCH4	0.314335	7.83699	4.67232	0.000150478	0.025342	1.06637
2340328	ILMN_2079803	2340328	LSM14A	-0.170134	9.74258	-4.4516	0.000250756	0.0348339	0.58813
4810162	ILMN_2162972	4810162	LYZ	-0.521545	4.73791	-4.80698	0.000110345	0.0210559	1.35683
150528	ILMN_2327090	150528	MAEA	0.278694	9.7595	5.49632	2.30722e-05	0.00720418	2.81923
3170594	ILMN_1770653	3170594	MAL2	-0.232646	10.8392	-4.57111	0.000190121	0.0292441	0.847379
1440440	ILMN_1732452	1440440	MAPKAPK3	-0.272588	9.72707	-4.62634	0.000167331	0.0268729	0.966959
1940301	ILMN_1711124	1940301	MARVELD2	-0.372291	8.82347	-4.73833	0.000129232	0.0230779	1.2089
3390326	ILMN_1736042	3390326	ME1	-0.507643	9.4872	-7.04158	8.39992e-07	0.000621109	5.87647
3370671	ILMN_1777526	3370671	MED20	-0.235949	9.81325	-5.22957	4.20587e-05	0.0110575	2.25896
6900600	ILMN_1702065	6900600	MFSD5	0.318628	9.25502	5.14981	5.03974e-05	0.0128917	2.08995
6400639	ILMN_1744023	6400639	MGC18216	-0.360551	8.47786	-6.16461	5.30686e-06	0.00251137	4.18387
5870441	ILMN_3228954	5870441	MGC3771	0.223283	4.4558	5.10597	5.56799e-05	0.0136138	1.99678
240152	ILMN_1784428	240152	MGC57346	0.288707	8.7646	5.80812	1.15472e-05	0.0045161	3.46333
3180731	ILMN_1781952	3180731	MGST1	-0.543874	9.56174	-7.85196	1.67566e-07	0.000188803	7.33334
5080131	ILMN_2355168	5080131	MGST1	-0.459152	10.8814	-6.32156	3.78759e-06	0.00196967	4.49535
3890647	ILMN_1803033	3890647	MGST1	-0.379446	7.39825	-6.2425	4.48722e-06	0.00223525	4.3389
6450278	ILMN_1750429	6450278	MKNK1	0.259492	7.3611	5.02676	6.66947e-05	0.015174	1.82798
5550431	ILMN_1733937	5550431	MMD	0.380986	8.07491	5.39057	2.92476e-05	0.00846176	2.59808
7560543	ILMN_2323801	7560543	MOCS1	0.360865	7.50366	5.48164	2.3843e-05	0.0072468	2.7886
6650711	ILMN_1724754	6650711	MPP3	-0.240039	6.48393	-5.56629	1.97344e-05	0.00648534	2.96483
5340100	ILMN_1812777	5340100	MRPL35	-0.232394	9.06956	-4.24536	0.000404808	0.0480119	0.139733
3940286	ILMN_1676159	3940286	MST4	-0.435174	10.4244	-5.82647	1.109e-05	0.00441017	3.50085
2450152	ILMN_2328776	2450152	MST4	-0.41499	9.74386	-4.92487	8.41913e-05	0.0181099	1.61003
4220672	ILMN_1718766	4220672	MT1F	0.349881	8.90302	4.54557	0.000201698	0.029907	0.792018
6290437	ILMN_1772521	6290437	MTHFD1L	-0.401172	8.69019	-5.11409	5.46612e-05	0.0134726	2.01404
1300706	ILMN_1674706	1300706	MTHFD2	-0.99693	9.95913	-7.1808	6.32809e-07	0.000505243	6.13418
6620689	ILMN_2405521	6620689	MTHFD2	-0.854446	11.2365	-8.04341	1.15981e-07	0.000140732	7.66227
160026	ILMN_1717180	160026	MTMR6	-0.738164	7.218	-4.81186	0.000109116	0.0209906	1.36732
6960014	ILMN_1652521	6960014	MTMR9	-0.262648	7.5701	-5.00515	7.00675e-05	0.0155906	1.78184
5340487	ILMN_1718932	5340487	MTRR	-0.453891	7.61634	-6.58559	2.16299e-06	0.0013123	5.01107
630706	ILMN_1809522	630706	NACC2	0.344975	7.39716	4.23906	0.000410784	0.0482489	0.126018
6860400	ILMN_1773307	6860400	NAP1L5	0.387616	5.36569	4.76332	0.000122005	0.0222064	1.26278
5220653	ILMN_1732216	5220653	NARS	-0.307302	10.5441	-4.69058	0.000144269	0.0246281	1.10583
6380082	ILMN_2354140	6380082	NAT5	-0.274504	11.796	-7.62241	2.62181e-07	0.00026403	6.93127
1570414	ILMN_1689097	1570414	NAT5	-0.192775	12.5547	-4.54476	0.000202078	0.029907	0.790257
1230070	ILMN_1809931	1230070	NDRG1	-0.566404	8.65323	-7.93988	1.41428e-07	0.00016732	7.48512
2100433	ILMN_1690283	2100433	NDRG4	0.259607	4.53742	5.12719	5.3056e-05	0.0131454	2.0419
4150687	ILMN_2117330	4150687	NDUFB2	-0.441789	12.4193	-6.21909	4.71889e-06	0.00232617	4.2924
5560576	ILMN_1703140	5560576	NEDD4	-0.401615	7.90492	-5.44512	2.58759e-05	0.00765327	2.71232
2450064	ILMN_1790909	2450064	NFE2L2	-0.418089	9.42206	-6.34569	3.5972e-06	0.00189145	4.54292
7380706	ILMN_1815086	7380706	NINJ1	0.263924	11.1295	4.61862	0.000170344	0.027142	0.950248
5360347	ILMN_1720282	5360347	NQO1	-0.521321	13.127	-10.9495	7.62896e-10	3.00854e-06	11.9817
6770376	ILMN_1716596	6770376	NSMAF	-0.318594	8.45498	-5.07752	5.94059e-05	0.0141983	1.93622
650347	ILMN_2330243	650347	NUDT1	0.394355	9.7866	5.8474	1.05913e-05	0.00428387	3.54358
4200025	ILMN_1668345	4200025	OAF	0.35583	6.43806	4.3588	0.000311008	0.0403228	0.38649
1070300	ILMN_1697639	1070300	OGT	-0.213071	9.03254	-4.24726	0.000403026	0.0479207	0.143862
4010086	ILMN_1795963	4010086	OKL38	-0.822037	10.4933	-7.40921	3.99869e-07	0.000350426	6.55033
6760593	ILMN_1669497	6760593	OSBPL10	-0.297494	8.9551	-4.40208	0.000281276	0.0373993	0.480574
620202	ILMN_2319588	620202	OSGIN1	-0.863372	7.45111	-8.75249	3.09536e-08	4.72521e-05	8.83057
5420452	ILMN_1737715	5420452	OSR2	0.481675	7.02769	5.05316	6.27967e-05	0.0144962	1.88431
4060575	ILMN_1720303	4060575	OSTM1	-0.492912	6.8321	-5.55167	2.03887e-05	0.00665416	2.93445
3290170	ILMN_1652753	3290170	PAAF1	-0.488029	9.54206	-6.81959	1.32664e-06	0.00088423	5.45922
4070300	ILMN_1694810	4070300	PANX2	-0.661552	8.28399	-9.30966	1.14672e-08	2.08715e-05	9.69471
1690259	ILMN_2410929	1690259	PAPSS2	-0.58898	6.49031	-5.34303	3.25508e-05	0.00900821	2.49823
4280692	ILMN_1686871	4280692	PARP1	-0.246755	10.5721	-4.61567	0.000171511	0.0272363	0.943853
4480112	ILMN_1781388	4480112	PGM5	0.452397	7.95044	5.71292	1.42481e-05	0.00506965	3.26798
5810762	ILMN_1709590	5810762	PGM5	0.579707	7.81022	5.54695	2.06042e-05	0.00667843	2.92465
2630189	ILMN_1790518	2630189	PHF16	-0.338963	8.65201	-4.86191	9.72648e-05	0.019839	1.47494
1110154	ILMN_1777644	1110154	PIB5PA	0.525629	8.08223	9.3529	1.06337e-08	2.08715e-05	9.75985
580601	ILMN_1723632	580601	PIGC	0.205902	10.1224	4.42858	0.000264507	0.0359691	0.538137
2940682	ILMN_1769751	2940682	PIGG	0.322424	7.97404	4.88839	9.15316e-05	0.0192075	1.5318
4480437	ILMN_1789781	4480437	PIM3	0.36972	6.92287	4.56332	0.00019358	0.0294559	0.830493
2120037	ILMN_1761247	2120037	PIR	-0.343883	9.84362	-5.28127	3.74175e-05	0.0100609	2.36816
6220671	ILMN_2374340	6220671	PLAUR	0.27088	7.1749	5.31031	3.5043e-05	0.00953068	2.42937
6840739	ILMN_1759206	6840739	PLS1	-0.346483	7.38608	-4.27464	0.000378169	0.0462979	0.203447
6940255	ILMN_1703433	6940255	PLSCR3	0.288474	10.3889	4.46345	0.000243958	0.0345654	0.613867
6330438	ILMN_1742330	6330438	PLXNB1	0.490687	6.98664	4.91722	8.56797e-05	0.0182802	1.59363
2450634	ILMN_1786024	2450634	POLR3H	0.214695	8.98243	5.1693	4.82163e-05	0.0124727	2.1313
4490739	ILMN_2343278	4490739	PPAP2A	0.431297	6.12621	4.44873	0.000252428	0.0348339	0.581909
2850192	ILMN_1776094	2850192	PPCS	-0.260213	9.6176	-4.77033	0.000120051	0.0219351	1.2779
6250280	ILMN_2366391	6250280	PRDX1	-0.324864	13.4724	-7.06378	8.02753e-07	0.000602995	5.91778
6180446	ILMN_2366388	6180446	PRDX1	-0.260171	13.3158	-4.88553	9.21348e-05	0.0192075	1.52566
4390370	ILMN_1675626	4390370	PRPF38A	-0.503897	6.29949	-4.37115	0.000302219	0.0394657	0.413331
4260184	ILMN_1656274	4260184	PRPF38A	-0.339178	7.04183	-5.04851	6.34668e-05	0.0145094	1.87438
1450717	ILMN_1674924	1450717	PRR17	0.392863	5.46114	4.95306	7.89297e-05	0.0172129	1.67042
2190184	ILMN_1797776	2190184	PRSS23	-0.477691	9.53969	-6.588	2.15206e-06	0.0013123	5.01573
2570332	ILMN_1704531	2570332	PTGR1	-1.173	7.84159	-10.3199	2.08352e-09	5.4777e-06	11.1469
6450440	ILMN_2225537	6450440	PTGR1	-1.08553	8.18523	-12.0276	1.50082e-10	8.87793e-07	13.2963
290441	ILMN_1789384	290441	QSOX2	-0.567134	7.88754	-9.37282	1.02711e-08	2.08715e-05	9.78977
7050136	ILMN_1786976	7050136	RAB22A	-0.490895	9.54165	-10.3291	2.05281e-09	5.4777e-06	11.1594
2100241	ILMN_1783846	2100241	RAPH1	-0.434544	8.10537	-5.90335	9.3675e-06	0.00399368	3.65754
4390273	ILMN_1733110	4390273	RASSF7	0.254946	10.107	6.20866	4.82601e-06	0.00235444	4.27166
2810328	ILMN_1797698	2810328	RBM12	-0.387166	7.55976	-5.06814	6.06883e-05	0.0143598	1.91624
2340494	ILMN_2128741	2340494	RDH11	-0.526339	7.63664	-4.79557	0.000113279	0.0213573	1.33226
6840368	ILMN_1768719	6840368	RDH11	-0.353935	10.3331	-6.09199	6.20965e-06	0.00279866	4.03854
6110291	ILMN_1708611	6110291	RDX	-0.756446	8.06115	-7.19136	6.19422e-07	0.000505243	6.1536
540703	ILMN_1802162	540703	RFESD	-0.226206	6.60663	-4.79354	0.00011381	0.0213649	1.32789
5960475	ILMN_1753143	5960475	RHPN2	-0.250438	9.79342	-4.79744	0.000112794	0.021351	1.33628
1340288	ILMN_1722726	1340288	RICS	-0.284607	8.13555	-4.52096	0.000213525	0.0311872	0.738653
1660286	ILMN_1678490	1660286	RILPL2	0.345713	6.05826	4.55147	0.00019896	0.0297956	0.804817
2570220	ILMN_3234762	2570220	RN5S9	-0.613499	8.20157	-5.47492	2.42047e-05	0.00729578	2.77457
4280725	ILMN_1714461	4280725	RNF14	-0.451658	9.81852	-7.08991	7.61105e-07	0.000580931	5.96628
6510681	ILMN_2351241	6510681	RNF14	-0.270911	9.14445	-5.60379	1.81529e-05	0.00609256	3.04261
2940181	ILMN_3243686	2940181	RNF160	-0.499022	6.34543	-4.56177	0.000194276	0.029467	0.827132
5050240	ILMN_1760360	5050240	RNF160	-0.485589	7.36702	-5.37423	3.03426e-05	0.00850071	2.56379
4810722	ILMN_2398664	4810722	RNF34	0.354755	5.86752	4.42697	0.000265497	0.0360003	0.534638
4920408	ILMN_1788607	4920408	RPL23A	0.240623	9.67118	4.56378	0.000193372	0.0294559	0.831497
4920403	ILMN_1765401	4920403	RRN3	-0.418522	8.94514	-5.37761	3.01131e-05	0.00850071	2.57087
1090523	ILMN_1769671	1090523	RYK	-0.320976	9.2801	-4.91362	8.63879e-05	0.0183324	1.58593
5290270	ILMN_1684306	5290270	S100A4	0.448958	8.40077	4.59619	0.00017941	0.0283008	0.901683
3990458	ILMN_1688780	3990458	S100A4	0.595294	8.43219	7.46189	3.60057e-07	0.000327673	6.64514
6060468	ILMN_1729801	6060468	S100A8	-0.47373	6.6222	-4.37042	0.000302729	0.0394657	0.411753
5390220	ILMN_1750974	5390220	S100A9	-0.412505	6.6762	-5.29337	3.64087e-05	0.00984553	2.39368
5570187	ILMN_1703531	5570187	S1PR3	-0.597175	8.25757	-11.2026	5.15388e-10	2.21725e-06	12.303
730592	ILMN_1813561	730592	SCIN	0.463556	8.65406	4.48563	0.000231736	0.0332316	0.662004
7040487	ILMN_1713995	7040487	SCNN1A	0.318749	9.97293	4.5522	0.000198627	0.0297956	0.80639
6350341	ILMN_2148679	6350341	SDHAP3	-0.413922	6.01613	-4.55339	0.000198081	0.0297956	0.808966
5560180	ILMN_2399896	5560180	SEC31A	-0.496629	10.364	-5.60902	1.79428e-05	0.00606505	3.05345
3840100	ILMN_1724959	3840100	SEC31A	-0.304013	9.34199	-4.27121	0.000381202	0.0463743	0.195971
6380296	ILMN_1746368	6380296	SELT	-0.328052	9.19007	-4.69714	0.000142102	0.0244769	1.12
7050328	ILMN_2115669	7050328	SEMA4C	0.357856	8.08796	4.8353	0.000103393	0.0203869	1.41775
2970025	ILMN_2045994	2970025	SEPW1	0.277079	10.06	4.80467	0.000110934	0.0210832	1.35185
4210754	ILMN_1773968	4210754	SERBP1	-0.324181	9.02104	-5.01168	6.90309e-05	0.0154822	1.79578
6280168	ILMN_1788874	6280168	SERPINA3	-0.465592	9.21214	-6.86152	1.21631e-06	0.000844216	5.53862
4230224	ILMN_1742238	4230224	SET	-0.220392	11.9283	-4.57063	0.000190334	0.0292441	0.84633
5900731	ILMN_2373266	5900731	SFRS12	-0.295941	8.20987	-4.22003	0.000429366	0.0496429	0.0846144
5310070	ILMN_2216918	5310070	SHPK	0.250813	9.66214	4.54718	0.000200947	0.029907	0.795511
4230035	ILMN_1732343	4230035	SIK3	-0.351514	7.26167	-6.70409	1.68713e-06	0.00107892	5.23908
2940369	ILMN_3229770	2940369	SKP1	-0.409227	8.59904	-5.87359	9.99917e-06	0.00418753	3.59698
2480739	ILMN_1711766	2480739	SKP1A	-0.340404	10.6576	-6.43717	2.96033e-06	0.00165932	4.72246
4220041	ILMN_1720996	4220041	SLC12A2	-0.270696	10.1037	-5.14477	5.09782e-05	0.0129131	2.07924
6220161	ILMN_1741392	6220161	SLC25A20	-0.325948	7.5696	-4.66408	0.000153365	0.025725	1.04858
2070243	ILMN_1740430	2070243	SLC2A4RG	0.268925	9.89176	5.85084	1.05114e-05	0.00428387	3.55061
6660767	ILMN_1653429	6660767	SLC35A3	-0.652477	8.03973	-8.10505	1.03129e-07	0.000128431	7.76695
4880161	ILMN_2317658	4880161	SLC3A2	-0.313209	9.17313	-4.59401	0.000180314	0.0283114	0.896976
5420575	ILMN_1726456	5420575	SLC3A2	-0.289785	11.3647	-5.3228	3.40697e-05	0.00931954	2.45567
1980521	ILMN_1771987	1980521	SLC44A2	0.277423	9.91341	5.61734	1.76138e-05	0.00599668	3.07068
2470021	ILMN_3247587	2470021	SLC48A1	-0.479439	8.07286	-5.05565	6.24409e-05	0.0144848	1.88962
620543	ILMN_2200917	620543	SLC4A7	-0.477726	7.9194	-4.65592	0.000156282	0.02595	1.03093
6200196	ILMN_1738300	6200196	SLC4A8	-0.463631	6.51201	-4.35181	0.000316099	0.0407595	0.371288
2750128	ILMN_1655229	2750128	SLC7A11	-1.39833	6.48342	-9.32293	1.12044e-08	2.08715e-05	9.71473
1500706	ILMN_1793203	1500706	SMCR7L	-0.250237	8.20602	-4.27414	0.000378617	0.0462979	0.202339
3800725	ILMN_1729281	3800725	SPHK2	0.23096	9.48818	4.50047	0.000223903	0.0323041	0.694207
610703	ILMN_1807649	610703	SPOPL	-0.535979	6.78174	-5.14362	5.11112e-05	0.0129131	2.07681
380551	ILMN_1787541	380551	SPSB2	0.318615	6.77135	4.60851	0.000174369	0.0275976	0.928374
4260044	ILMN_1662618	4260044	SQSTM1	-0.324102	13.4005	-7.35815	4.42808e-07	0.000381	6.45803
2230730	ILMN_1798827	2230730	SRBD1	-0.372557	8.40151	-7.54305	3.06571e-07	0.000290157	6.79031
3780717	ILMN_1804822	3780717	SRXN1	-0.541004	9.51113	-9.82653	4.72154e-09	1.06399e-05	10.4556
1710630	ILMN_1756501	1710630	ST6GAL1	-0.720354	6.18736	-4.6394	0.000162359	0.0264404	0.995209
1660661	ILMN_1736054	1660661	SUB1	-0.41288	8.183	-5.08376	5.8568e-05	0.0141409	1.9495
110592	ILMN_1693270	110592	SUSD2	0.199725	9.62947	4.21766	0.000431742	0.0496429	0.0794509
6040754	ILMN_1746588	6040754	TALDO1	-0.287406	12.1088	-6.43399	2.98041e-06	0.00165932	4.71624
2710195	ILMN_1685480	2710195	TARS	-0.356987	9.66	-5.51827	2.19674e-05	0.00697693	2.86497
7050470	ILMN_1793118	7050470	TAX1BP1	-0.624933	10.5231	-10.3863	1.87029e-09	5.4777e-06	11.2374
4920739	ILMN_2374770	4920739	TAX1BP1	-0.579863	10.0543	-8.4464	5.43088e-08	7.34301e-05	8.33583
1430647	ILMN_1803392	1430647	TAX1BP3	0.210407	10.1512	4.74851	0.000126237	0.0227781	1.23086
730465	ILMN_1662161	730465	TBC1D13	0.25898	7.05656	4.22872	0.000420781	0.0491669	0.103516
2470333	ILMN_1708147	2470333	TBPL1	0.264661	9.04666	4.63347	0.0001646	0.0266759	0.98237
110427	ILMN_2357770	110427	TCEA1	-0.393731	9.34138	-6.85574	1.23092e-06	0.000844216	5.5277
4670398	ILMN_1682781	4670398	TEAD2	0.277334	10.62	4.59315	0.000180674	0.0283114	0.895109
7650358	ILMN_1663866	7650358	TGFBI	0.521825	7.78024	5.48078	2.38891e-05	0.0072468	2.78681
1740204	ILMN_2108339	1740204	THUMPD1	-0.280425	9.45711	-4.55901	0.000195519	0.0295608	0.82116
1030047	ILMN_1712634	1030047	TIA1	-0.349257	7.96991	-5.10495	5.58097e-05	0.0136138	1.9946
6860202	ILMN_1736597	6860202	TKT	-0.244666	12.4462	-5.52214	2.17783e-05	0.00697693	2.87302
780296	ILMN_1709334	780296	TM9SF1	-0.385654	9.19807	-6.13764	5.62533e-06	0.00260988	4.12998
6400411	ILMN_2333440	6400411	TM9SF1	-0.367577	7.4456	-4.58174	0.000185504	0.0288769	0.870404
2680128	ILMN_1664750	2680128	TMBIM4	-0.430323	11.4328	-5.13111	5.25857e-05	0.0130974	2.05023
4210309	ILMN_1803279	4210309	TMED5	-0.276799	8.86695	-4.41832	0.000270879	0.0365208	0.515844
3780082	ILMN_1685709	3780082	TMEM125	0.274004	8.21016	5.3894	2.93246e-05	0.00846176	2.59563
2940044	ILMN_1685258	2940044	TMEM14B	-0.322433	10.725	-4.46657	0.000242198	0.034419	0.620651
6270630	ILMN_1687266	6270630	TMEM191B	0.289478	8.81026	4.32099	0.00033956	0.0431302	0.304258
2510392	ILMN_1698605	2510392	TMEM43	-0.359694	10.3074	-5.07455	5.98088e-05	0.0142228	1.92989
130324	ILMN_1791123	130324	TMPRSS2	0.699702	7.59506	8.71789	3.29646e-08	4.87495e-05	8.77537
1780554	ILMN_1666050	1780554	TMUB1	0.341968	8.89014	5.75972	1.28478e-05	0.00474997	3.36416
5720112	ILMN_1802642	5720112	TOM1L1	-0.272769	7.8985	-4.57879	0.000186774	0.0289794	0.86401
4880129	ILMN_1674069	4880129	TOMM7	-0.168524	12.7702	-4.30637	0.000351292	0.0440923	0.272458
1570129	ILMN_1758250	1570129	TRAFD1	0.308364	7.91569	4.69673	0.000142238	0.0244769	1.11911
2680288	ILMN_2369104	2680288	TRAPPC6B	-0.28536	9.41187	-5.76856	1.25994e-05	0.00469481	3.38231
6100673	ILMN_3251341	6100673	TUBA1C	-0.194117	13.2852	-5.84989	1.05333e-05	0.00428387	3.54867
5220035	ILMN_1781374	5220035	TUFT1	0.359087	10.3848	4.45465	0.000248988	0.0348339	0.594758
6840241	ILMN_1737084	6840241	TXLNA	-0.231137	9.53979	-4.45539	0.00024856	0.0348339	0.596368
4290543	ILMN_1680314	4290543	TXN	-0.308504	13.2978	-8.36282	6.34527e-08	8.34103e-05	8.19822
730286	ILMN_1717056	730286	TXNRD1	-1.35901	10.0306	-16.0185	8.62292e-13	2.04031e-08	17.1212
2320133	ILMN_2324421	2320133	TXNRD1	-1.17411	9.52792	-10.6443	1.235e-09	4.4957e-06	11.5835
1710402	ILMN_3298694	1710402	TYW1B	-0.246611	8.32364	-5.142	5.12997e-05	0.0129131	2.07337
150630	ILMN_1719039	150630	UBE2G1	-0.249494	8.14655	-4.53617	0.000206133	0.0302945	0.771648
1230242	ILMN_1677877	1230242	UBE2L3	-0.369829	8.66431	-4.68825	0.000145046	0.0246281	1.10081
1190762	ILMN_1665862	1190762	UBE2V1	0.426001	5.44421	4.22885	0.000420652	0.0491669	0.103801
2360379	ILMN_2391141	2360379	UBE3A	-0.311441	9.21247	-5.46916	2.45186e-05	0.00734362	2.76256
1990307	ILMN_1764549	1990307	UBE3A	-0.275254	9.54535	-6.13942	5.60374e-06	0.00260988	4.13354
4780050	ILMN_1729563	4780050	UGDH	-0.543564	8.56651	-6.17798	5.1559e-06	0.00246457	4.21055
3450735	ILMN_1752813	3450735	UGT1A6	-1.06015	9.75088	-8.93227	2.23726e-08	3.65082e-05	9.1145
6370703	ILMN_1706390	6370703	UGT1A6	-0.951367	9.05231	-7.61161	2.67807e-07	0.00026403	6.91215
5670328	ILMN_1758907	5670328	UGT1A6	-0.622964	6.16104	-9.00825	1.95284e-08	3.30052e-05	9.23301
5420450	ILMN_1755897	5420450	UGT2B7	-0.818544	5.51715	-9.03461	1.86314e-08	3.26553e-05	9.27394
1190064	ILMN_1679194	1190064	UGT2B7	-0.762713	6.4223	-7.79819	1.85973e-07	0.00020467	7.23991
3830746	ILMN_1759453	3830746	UQCRB	-0.259069	11.4563	-4.43597	0.000260009	0.0355619	0.554197
1170689	ILMN_1696975	1170689	USP1	-0.276378	8.33729	-4.62586	0.000167519	0.0268729	0.965909
7000379	ILMN_1704876	7000379	USP38	-0.347449	9.11417	-6.09674	6.14609e-06	0.00279665	4.04806
2640224	ILMN_2375879	2640224	VEGFA	-0.357514	7.17543	-4.68222	0.000147077	0.0248577	1.08778
1980022	ILMN_1813010	1980022	VTA1	-0.357564	7.63529	-6.38035	3.34074e-06	0.00181717	4.6111
2510204	ILMN_1751431	2510204	WIBG	0.241554	9.01367	4.4497	0.000251861	0.0348339	0.584012
1400376	ILMN_1687592	1400376	WWC3	-0.251483	8.79577	-4.64834	0.000159042	0.0262242	1.01454
3800707	ILMN_2088612	3800707	XPO4	-0.41439	7.17431	-5.63409	1.697e-05	0.00581936	3.10534
2940343	ILMN_1657873	2940343	XPO4	-0.266536	9.12074	-5.25014	4.01454e-05	0.010673	2.30245
2060044	ILMN_1794349	2060044	XYLB	-0.453368	5.63083	-6.53489	2.40697e-06	0.00144184	4.91286
4830050	ILMN_1693227	4830050	ZC3H7A	-0.361011	9.54927	-5.83472	1.08906e-05	0.00436759	3.5177
5490390	ILMN_1794643	5490390	ZGPAT	0.262453	9.21888	4.80751	0.000110213	0.0210559	1.35795
6860026	ILMN_1662340	6860026	ZNF358	0.237037	8.87841	4.82266	0.00010644	0.0207286	1.39056
1570189	ILMN_1770172	1570189	ZNF669	0.389857	6.40565	4.69352	0.000143295	0.0245694	1.11218
3190048	ILMN_1736577	3190048	ZNF688	0.252474	7.43585	4.31934	0.000340864	0.0431302	0.30067
2710093	ILMN_2383871	2710093	ZNF74	0.215292	7.41988	4.74997	0.000125814	0.0227781	1.234
60523	ILMN_1821397	60523		-0.510886	5.82533	-4.8283	0.000105069	0.0205597	1.4027
3460020	ILMN_1851492	3460020		-0.466425	8.54005	-7.29258	5.05042e-07	0.0004193	6.33888
2030048	ILMN_1866887	2030048		-0.383722	7.59849	-4.32552	0.000336001	0.0429746	0.314121
4180612	ILMN_1859946	4180612		-0.372764	11.1829	-7.17476	6.40589e-07	0.000505243	6.12307
10020	ILMN_1854015	10020		-0.371444	6.00292	-4.23895	0.000410885	0.0482489	0.125788
7040682	ILMN_1837428	7040682		-0.342992	9.59439	-4.35542	0.000313459	0.0405295	0.379141
4220059	ILMN_1860288	4220059		-0.326331	7.52153	-4.72523	0.000133193	0.0236134	1.18063
2030133	ILMN_1859544	2030133		0.386107	4.97442	4.50818	0.000219937	0.0318289	0.710945

## Sheet: TableS1
Table S1. miR500a-5p targets in two breast cancer cell lines (MCF7 and T47D).
A combined linear regression model was used for the gene expression dataset of both cell lines.
	ID	Probe_Id	Symbol	logFC	AveExpr	P.Value	adj.P.Val
	7210632	ILMN_1713124	AKR1C3	-2.56186	8.19323	6.62051e-13	2.04031e-08
	730286	ILMN_1717056	TXNRD1	-1.35901	10.0306	8.62292e-13	2.04031e-08
	2100358	ILMN_2198239	HGD	-0.946613	7.56989	2.42212e-12	2.86555e-08
	2260196	ILMN_3202024	LOC392437	-0.809175	11.3599	2.13767e-12	2.86555e-08
	3120598	ILMN_1687757	AKR1C4	-2.77923	9.51125	1.63635e-11	1.54874e-07
	5340129	ILMN_2412336	AKR1C2	-2.7149	10.6985	7.78736e-11	6.14202e-07
	4070452	ILMN_3239725	LOC727722	-1.09965	6.29054	1.41439e-10	8.87793e-07
	6450440	ILMN_2225537	PTGR1	-1.08553	8.18523	1.50082e-10	8.87793e-07
	7200315	ILMN_1774091	FECH	-0.667449	8.13085	4.2779e-10	2.21725e-06
	2750685	ILMN_3288717	LOC392437	-1.04261	10.532	5.03745e-10	2.21725e-06
	5570187	ILMN_1703531	S1PR3	-0.597175	8.25757	5.15388e-10	2.21725e-06
	5360347	ILMN_1720282	NQO1	-0.521321	13.127	7.62896e-10	3.00854e-06
	2320133	ILMN_2324421	TXNRD1	-1.17411	9.52792	1.235e-09	4.4957e-06
	5900605	ILMN_1734096	DCLRE1A	-0.757193	6.90886	1.42327e-09	4.81097e-06
	5220240	ILMN_1683146	FTH1	-0.844925	10.0654	2.0166e-09	5.4777e-06
	2570332	ILMN_1704531	PTGR1	-1.173	7.84159	2.08352e-09	5.4777e-06
	7050136	ILMN_1786976	RAB22A	-0.490895	9.54165	2.05281e-09	5.4777e-06
	7050470	ILMN_1793118	TAX1BP1	-0.624933	10.5231	1.87029e-09	5.4777e-06
	5090278	ILMN_2133205	GPX2	-1.32378	6.86261	2.54406e-09	6.33646e-06
	4920767	ILMN_1740429	FTL	-0.443086	13.6388	3.27543e-09	7.75015e-06
	3780717	ILMN_1804822	SRXN1	-0.541004	9.51113	4.72154e-09	1.06399e-05
	270615	ILMN_1677814	ABCC3	-0.49214	9.78909	9.18677e-09	1.97612e-05
	4070300	ILMN_1694810	PANX2	-0.661552	8.28399	1.14672e-08	2.08715e-05
	1110154	ILMN_1777644	PIB5PA	0.525629	8.08223	1.06337e-08	2.08715e-05
	290441	ILMN_1789384	QSOX2	-0.567134	7.88754	1.02711e-08	2.08715e-05
	2750128	ILMN_1655229	SLC7A11	-1.39833	6.48342	1.12044e-08	2.08715e-05
	5420450	ILMN_1755897	UGT2B7	-0.818544	5.51715	1.86314e-08	3.26553e-05
	5670328	ILMN_1758907	UGT1A6	-0.622964	6.16104	1.95284e-08	3.30052e-05
	3450735	ILMN_1752813	UGT1A6	-1.06015	9.75088	2.23726e-08	3.65082e-05
	6370164	ILMN_1752591	LEPROTL1	-0.59366	8.56063	2.60068e-08	4.1024e-05
	620202	ILMN_2319588	OSGIN1	-0.863372	7.45111	3.09536e-08	4.72521e-05
	130324	ILMN_1791123	TMPRSS2	0.699702	7.59506	3.29646e-08	4.87495e-05
	6660601	ILMN_1800512	HMOX1	-1.13325	8.25544	4.16706e-08	5.97569e-05
	6450139	ILMN_2173835	FTHL3	-0.693319	9.49439	5.20057e-08	7.23843e-05
	4920739	ILMN_2374770	TAX1BP1	-0.579863	10.0543	5.43088e-08	7.34301e-05
	4290543	ILMN_1680314	TXN	-0.308504	13.2978	6.34527e-08	8.34103e-05
	460164	ILMN_2134538	FTHL11	-0.721908	9.29441	9.98508e-08	0.000127709
	6660767	ILMN_1653429	SLC35A3	-0.652477	8.03973	1.03129e-07	0.000128431
	6620689	ILMN_2405521	MTHFD2	-0.854446	11.2365	1.15981e-07	0.000140732
	1230070	ILMN_1809931	NDRG1	-0.566404	8.65323	1.41428e-07	0.00016732
	1980309	ILMN_2184373	IL8	-0.95506	7.2845	1.60567e-07	0.000185329
	3180731	ILMN_1781952	MGST1	-0.543874	9.56174	1.67566e-07	0.000188803
	1190064	ILMN_1679194	UGT2B7	-0.762713	6.4223	1.85973e-07	0.00020467
	4730181	ILMN_2073235	FTHL12	-0.686563	12.2078	1.90713e-07	0.000205116
	4230451	ILMN_1788192	ARMCX1	0.521802	7.79471	2.10816e-07	0.000221699
	5570626	ILMN_1653266	DNAJB14	-0.64909	7.94006	2.67393e-07	0.00026403
	6380082	ILMN_2354140	NAT5	-0.274504	11.796	2.62181e-07	0.00026403
	6370703	ILMN_1706390	UGT1A6	-0.951367	9.05231	2.67807e-07	0.00026403
	6560411	ILMN_1717248	C9orf66	0.371379	8.61331	2.94451e-07	0.000284373
	2230730	ILMN_1798827	SRBD1	-0.372557	8.40151	3.06571e-07	0.000290157
	5810328	ILMN_1814823	FTL	-0.496229	13.6162	3.2778e-07	0.000304148
	3990458	ILMN_1688780	S100A4	0.595294	8.43219	3.60057e-07	0.000327673
	4220646	ILMN_1754788	GMPR2	0.438441	6.74893	3.88544e-07	0.000346926
	4010086	ILMN_1795963	OKL38	-0.822037	10.4933	3.99869e-07	0.000350426
	4260044	ILMN_1662618	SQSTM1	-0.324102	13.4005	4.42808e-07	0.000381
	5290136	ILMN_1667418	LOC283953	-0.499274	7.70019	4.80157e-07	0.000405759
	3460020	ILMN_1851492		-0.466425	8.54005	5.05042e-07	0.0004193
	1300706	ILMN_1674706	MTHFD2	-0.99693	9.95913	6.32809e-07	0.000505243
	6110291	ILMN_1708611	RDX	-0.756446	8.06115	6.19422e-07	0.000505243
	4180612	ILMN_1859946		-0.372764	11.1829	6.40589e-07	0.000505243
	6130730	ILMN_1761981	FAM96A	-0.300138	11.9483	7.59727e-07	0.000580931
	4280725	ILMN_1714461	RNF14	-0.451658	9.81852	7.61105e-07	0.000580931
	6250280	ILMN_2366391	PRDX1	-0.324864	13.4724	8.02753e-07	0.000602995
	3390326	ILMN_1736042	ME1	-0.507643	9.4872	8.39992e-07	0.000621109
	5310646	ILMN_1672148	AKR1B10	-1.71103	6.03973	9.64776e-07	0.000702402
	3190133	ILMN_1750278	FTHL12	-0.599241	11.4246	9.98757e-07	0.000716124
	2810367	ILMN_2193980	ABCB6	-0.459012	8.90639	1.04902e-06	0.000740937
	6280168	ILMN_1788874	SERPINA3	-0.465592	9.21214	1.21631e-06	0.000844216
	110427	ILMN_2357770	TCEA1	-0.393731	9.34138	1.23092e-06	0.000844216
	540433	ILMN_2074575	LOC652838	0.401803	8.18144	1.30196e-06	0.000880179
	3290170	ILMN_1652753	PAAF1	-0.488029	9.54206	1.32664e-06	0.00088423
	6180070	ILMN_1706013	FTHL11	-0.716159	10.9207	1.43439e-06	0.000942772
	6620437	ILMN_1753613	HOXA5	0.356097	9.1711	1.67706e-06	0.00107892
	4230035	ILMN_1732343	SIK3	-0.351514	7.26167	1.68713e-06	0.00107892
	2470328	ILMN_1702125	HOXB7	0.451135	7.89778	1.73465e-06	0.00109452
	270593	ILMN_2384056	GPER	0.880703	7.15368	2.09236e-06	0.00130285
	5340487	ILMN_1718932	MTRR	-0.453891	7.61634	2.16299e-06	0.0013123
	2190184	ILMN_1797776	PRSS23	-0.477691	9.53969	2.15206e-06	0.0013123
	2060044	ILMN_1794349	XYLB	-0.453368	5.63083	2.40697e-06	0.00144184
	7330097	ILMN_1679797	ADARB1	-0.464373	8.47887	2.69682e-06	0.00157999
	520463	ILMN_1795298	GPER	0.848921	7.66398	2.70438e-06	0.00157999
	6380630	ILMN_3225445	LOC732043	-0.341392	4.68074	2.81779e-06	0.00162617
	5270112	ILMN_1797728	HMGCS1	-0.413364	10.348	2.94496e-06	0.00165932
	2480739	ILMN_1711766	SKP1A	-0.340404	10.6576	2.96033e-06	0.00165932
	6040754	ILMN_1746588	TALDO1	-0.287406	12.1088	2.98041e-06	0.00165932
	4120039	ILMN_1746525	FTHL2	-0.623022	10.9671	3.2418e-06	0.00178386
	1980022	ILMN_1813010	VTA1	-0.357564	7.63529	3.34074e-06	0.00181717
	1430242	ILMN_1726682	LOC146909	-1.40706	5.91235	3.41552e-06	0.00183673
	1170440	ILMN_1770412	AHCYL1	-0.390631	10.9699	3.55145e-06	0.00188837
	2450064	ILMN_1790909	NFE2L2	-0.418089	9.42206	3.5972e-06	0.00189145
	5080131	ILMN_2355168	MGST1	-0.459152	10.8814	3.78759e-06	0.00196967
	5560543	ILMN_1652237	CBR3	-0.618854	7.57187	3.91059e-06	0.00201153
	2810463	ILMN_3227315	LOC729009	-0.637255	10.2481	3.98251e-06	0.0020265
	2030292	ILMN_1779828	EDEM1	-0.428618	8.16953	4.34315e-06	0.0021865
	3890647	ILMN_1803033	MGST1	-0.379446	7.39825	4.48722e-06	0.00223525
	4150687	ILMN_2117330	NDUFB2	-0.441789	12.4193	4.71889e-06	0.00232617
	4390273	ILMN_1733110	RASSF7	0.254946	10.107	4.82601e-06	0.00235444
	1170707	ILMN_1707356	CFL2	0.562923	6.42123	5.05865e-06	0.00244276
	4780050	ILMN_1729563	UGDH	-0.543564	8.56651	5.1559e-06	0.00246457
	6400639	ILMN_1744023	MGC18216	-0.360551	8.47786	5.30686e-06	0.00251137
	780296	ILMN_1709334	TM9SF1	-0.385654	9.19807	5.62533e-06	0.00260988
	1990307	ILMN_1764549	UBE3A	-0.275254	9.54535	5.60374e-06	0.00260988
	6250131	ILMN_2412139	CABYR	-0.394388	6.59958	5.87276e-06	0.00269822
	7000379	ILMN_1704876	USP38	-0.347449	9.11417	6.14609e-06	0.00279665
	6840368	ILMN_1768719	RDH11	-0.353935	10.3331	6.20965e-06	0.00279866
	4060010	ILMN_3210914	LOC344887	-1.2542	5.32741	7.0491e-06	0.00314702
	1010446	ILMN_1729288	C1QTNF6	0.346836	8.60198	7.40037e-06	0.00327297
	3800202	ILMN_1780711	LOC390530	-0.505284	8.40706	8.34923e-06	0.00365843
	3520440	ILMN_3250243	FAM119A	-0.590914	6.6447	8.50352e-06	0.00369185
	2650056	ILMN_1744252	LOC729264	0.25912	6.66425	8.95716e-06	0.00385345
	2100241	ILMN_1783846	RAPH1	-0.434544	8.10537	9.3675e-06	0.00399368
	1110767	ILMN_2128639	C10orf47	-0.439336	7.0762	9.89703e-06	0.00418176
	2940369	ILMN_3229770	SKP1	-0.409227	8.59904	9.99917e-06	0.00418753
	2060112	ILMN_2166524	CCNYL1	-0.340637	7.20841	1.01622e-05	0.00421847
	650347	ILMN_2330243	NUDT1	0.394355	9.7866	1.05913e-05	0.00428387
	2070243	ILMN_1740430	SLC2A4RG	0.268925	9.89176	1.05114e-05	0.00428387
	6100673	ILMN_3251341	TUBA1C	-0.194117	13.2852	1.05333e-05	0.00428387
	4830050	ILMN_1693227	ZC3H7A	-0.361011	9.54927	1.08906e-05	0.00436759
	3940286	ILMN_1676159	MST4	-0.435174	10.4244	1.109e-05	0.00441017
	5340201	ILMN_3203444	LOC100132535	0.36489	7.90935	1.12125e-05	0.00442175
	240152	ILMN_1784428	MGC57346	0.288707	8.7646	1.15472e-05	0.0045161
	3610730	ILMN_1709937	KCNN4	0.421463	7.00874	1.20886e-05	0.00468256
	7040142	ILMN_1737514	KYNU	-0.314286	10.8925	1.21707e-05	0.00468256
	2480241	ILMN_1659801	ATP6V1C1	-0.407186	8.0127	1.25854e-05	0.00469481
	4920523	ILMN_1794492	HOXC6	0.295482	8.81967	1.25474e-05	0.00469481
	4670575	ILMN_1664303	HTATIP2	-0.252395	10.3453	1.23383e-05	0.00469481
	2680288	ILMN_2369104	TRAPPC6B	-0.28536	9.41187	1.25994e-05	0.00469481
	1780554	ILMN_1666050	TMUB1	0.341968	8.89014	1.28478e-05	0.00474997
	3120037	ILMN_1677292	C5orf30	-0.274835	8.47497	1.31366e-05	0.0048191
	3460685	ILMN_1746517	KYNU	-0.282811	11.5535	1.32528e-05	0.00482432
	1780619	ILMN_1651832	EHD1	0.338733	9.71205	1.3908e-05	0.00498613
	5340162	ILMN_1805992	KIAA1598	-0.270889	10.3948	1.38094e-05	0.00498613
	4480112	ILMN_1781388	PGM5	0.452397	7.95044	1.42481e-05	0.00506965
	2260274	ILMN_1719883	CYP4F11	-0.499266	7.20776	1.51369e-05	0.00534571
	430465	ILMN_1697559	G6PD	-0.344959	10.8975	1.52885e-05	0.00535926
	1980594	ILMN_1696911	FTHL8	-0.630886	11.3933	1.57653e-05	0.00545709
	2900129	ILMN_2288070	FTO	0.254701	8.04251	1.57983e-05	0.00545709
	3800707	ILMN_2088612	XPO4	-0.41439	7.17431	1.697e-05	0.00581936
	1980521	ILMN_1771987	SLC44A2	0.277423	9.91341	1.76138e-05	0.00599668
	5560180	ILMN_2399896	SEC31A	-0.496629	10.364	1.79428e-05	0.00606505
	6510681	ILMN_2351241	RNF14	-0.270911	9.14445	1.81529e-05	0.00609256
	5910148	ILMN_1694233	ACYP1	-0.303044	8.37838	1.91635e-05	0.00638645
	5690202	ILMN_2148847	AKIRIN2	-0.520651	9.56058	1.9542e-05	0.00646704
	6650711	ILMN_1724754	MPP3	-0.240039	6.48393	1.97344e-05	0.00648534
	4060575	ILMN_1720303	OSTM1	-0.492912	6.8321	2.03887e-05	0.00665416
	5810762	ILMN_1709590	PGM5	0.579707	7.81022	2.06042e-05	0.00667843
	60594	ILMN_1657619	DNAJB14	-0.427189	6.50537	2.19473e-05	0.00697693
	2710195	ILMN_1685480	TARS	-0.356987	9.66	2.19674e-05	0.00697693
	6860202	ILMN_1736597	TKT	-0.244666	12.4462	2.17783e-05	0.00697693
	4830253	ILMN_3247802	BAT2L	-0.333268	7.33729	2.27031e-05	0.00716253
	4900332	ILMN_1731648	FOXJ2	-0.284553	9.0801	2.31396e-05	0.00720418
	150528	ILMN_2327090	MAEA	0.278694	9.7595	2.30722e-05	0.00720418
	5290678	ILMN_1754114	FLJ20021	0.28277	7.97251	2.3509e-05	0.0072468
	1510736	ILMN_1654653	KLC1	-0.33558	8.57711	2.36895e-05	0.0072468
	7560543	ILMN_2323801	MOCS1	0.360865	7.50366	2.3843e-05	0.0072468
	7650358	ILMN_1663866	TGFBI	0.521825	7.78024	2.38891e-05	0.0072468
	2570220	ILMN_3234762	RN5S9	-0.613499	8.20157	2.42047e-05	0.00729578
	2360379	ILMN_2391141	UBE3A	-0.311441	9.21247	2.45186e-05	0.00734362
	3840360	ILMN_2347888	LARP4	-0.390762	7.57219	2.57346e-05	0.00765327
	5560576	ILMN_1703140	NEDD4	-0.401615	7.90492	2.58759e-05	0.00765327
	4390372	ILMN_1699989	BNIPL	0.465792	6.72673	2.7253e-05	0.00801053
	1780075	ILMN_1782004	BAPX1	0.385405	5.17775	2.93118e-05	0.00846176
	5550431	ILMN_1733937	MMD	0.380986	8.07491	2.92476e-05	0.00846176
	3780082	ILMN_1685709	TMEM125	0.274004	8.21016	2.93246e-05	0.00846176
	5810142	ILMN_1787691	CITED4	0.592291	5.86392	2.98532e-05	0.00850071
	3780019	ILMN_1674522	HIGD1A	-0.286313	10.8554	2.967e-05	0.00850071
	5050093	ILMN_1784630	KBTBD11	-0.337129	6.64611	3.03578e-05	0.00850071
	5050240	ILMN_1760360	RNF160	-0.485589	7.36702	3.03426e-05	0.00850071
	4920403	ILMN_1765401	RRN3	-0.418522	8.94514	3.01131e-05	0.00850071
	1660181	ILMN_2226415	LOC440145	-0.571509	7.23798	3.23267e-05	0.00899879
	1690259	ILMN_2410929	PAPSS2	-0.58898	6.49031	3.25508e-05	0.00900821
	1430475	ILMN_1704472	EID2	0.275388	8.42822	3.32418e-05	0.00914595
	5420575	ILMN_1726456	SLC3A2	-0.289785	11.3647	3.40697e-05	0.00931954
	6220671	ILMN_2374340	PLAUR	0.27088	7.1749	3.5043e-05	0.00953068
	5390220	ILMN_1750974	S100A9	-0.412505	6.6762	3.64087e-05	0.00984553
	2120037	ILMN_1761247	PIR	-0.343883	9.84362	3.74175e-05	0.0100609
	4120041	ILMN_1769571	FLJ37453	0.446069	4.97376	3.82777e-05	0.010234
	2940343	ILMN_1657873	XPO4	-0.266536	9.12074	4.01454e-05	0.010673
	2230746	ILMN_1676278	ABCC2	-1.09418	5.45982	4.1333e-05	0.0109274
	3370671	ILMN_1777526	MED20	-0.235949	9.81325	4.20587e-05	0.0110575
	4570524	ILMN_1709882	ICK	-0.283332	8.39646	4.72339e-05	0.0123494
	7050477	ILMN_1688721	FLJ44048	0.736399	5.45218	4.84752e-05	0.0124727
	670386	ILMN_1664861	ID1	0.365768	10.2961	4.84959e-05	0.0124727
	2450634	ILMN_1786024	POLR3H	0.214695	8.98243	4.82163e-05	0.0124727
	6900600	ILMN_1702065	MFSD5	0.318628	9.25502	5.03974e-05	0.0128917
	4220041	ILMN_1720996	SLC12A2	-0.270696	10.1037	5.09782e-05	0.0129131
	610703	ILMN_1807649	SPOPL	-0.535979	6.78174	5.11112e-05	0.0129131
	1710402	ILMN_3298694	TYW1B	-0.246611	8.32364	5.12997e-05	0.0129131
	6960349	ILMN_1669905	DCP2	-0.277159	9.59659	5.21971e-05	0.0130694
	2680128	ILMN_1664750	TMBIM4	-0.430323	11.4328	5.25857e-05	0.0130974
	2100433	ILMN_1690283	NDRG4	0.259607	4.53742	5.3056e-05	0.0131454
	6290437	ILMN_1772521	MTHFD1L	-0.401172	8.69019	5.46612e-05	0.0134726
	5870441	ILMN_3228954	MGC3771	0.223283	4.4558	5.56799e-05	0.0136138
	1030047	ILMN_1712634	TIA1	-0.349257	7.96991	5.58097e-05	0.0136138
	3060491	ILMN_3307688	FAM55B	-0.192423	4.41698	5.85251e-05	0.0141409
	1660661	ILMN_1736054	SUB1	-0.41288	8.183	5.8568e-05	0.0141409
	2060017	ILMN_1695864	LOC652669	-0.791713	5.60798	5.91003e-05	0.014197
	6770376	ILMN_1716596	NSMAF	-0.318594	8.45498	5.94059e-05	0.0141983
	2510392	ILMN_1698605	TMEM43	-0.359694	10.3074	5.98088e-05	0.0142228
	2810328	ILMN_1797698	RBM12	-0.387166	7.55976	6.06883e-05	0.0143598
	5960730	ILMN_1760757	BRIP1	-0.417544	4.86626	6.16732e-05	0.0143772
	1780356	ILMN_2379520	HAGH	0.31352	8.0968	6.14775e-05	0.0143772
	1010528	ILMN_1710284	HES1	0.359608	8.1057	6.15889e-05	0.0143772
	2470021	ILMN_3247587	SLC48A1	-0.479439	8.07286	6.24409e-05	0.0144848
	5420452	ILMN_1737715	OSR2	0.481675	7.02769	6.27967e-05	0.0144962
	6960136	ILMN_1765670	LOC285216	-0.73328	5.43771	6.34252e-05	0.0145094
	4260184	ILMN_1656274	PRPF38A	-0.339178	7.04183	6.34668e-05	0.0145094
	6450278	ILMN_1750429	MKNK1	0.259492	7.3611	6.66947e-05	0.015174
	4920201	ILMN_1803977	GALNT1	-0.623284	6.36446	6.71408e-05	0.0152024
	7550341	ILMN_2230016	HIGD1A	-0.286329	8.71381	6.79764e-05	0.0153183
	4210754	ILMN_1773968	SERBP1	-0.324181	9.02104	6.90309e-05	0.0154822
	2970431	ILMN_2234016	FTHL7	-0.240993	14.0377	7.01729e-05	0.0155906
	6960014	ILMN_1652521	MTMR9	-0.262648	7.5701	7.00675e-05	0.0155906
	1990750	ILMN_1721102	LOC255326	-0.516134	5.79394	7.21797e-05	0.0159615
	5810564	ILMN_1709634	CMBL	-0.278265	11.0956	7.29914e-05	0.0160659
	360059	ILMN_1767929	LOC642252	-0.399453	6.34715	7.62979e-05	0.016716
	1450717	ILMN_1674924	PRR17	0.392863	5.46114	7.89297e-05	0.0172129
	5420347	ILMN_1757877	HCFC1R1	0.293576	10.3117	8.03521e-05	0.0174427
	3400215	ILMN_3246214	B3GNT1	0.544568	8.10865	8.15295e-05	0.0176174
	2450152	ILMN_2328776	MST4	-0.41499	9.74386	8.41913e-05	0.0181099
	1190070	ILMN_1810433	LOC652545	0.355174	8.13382	8.57555e-05	0.0182802
	6330438	ILMN_1742330	PLXNB1	0.490687	6.98664	8.56797e-05	0.0182802
	1090523	ILMN_1769671	RYK	-0.320976	9.2801	8.63879e-05	0.0183324
	6580189	ILMN_1690844	LOC387820	-0.188751	11.1441	8.9181e-05	0.0188407
	6060201	ILMN_1756220	DDX18	-0.223572	10.6665	9.20991e-05	0.0192075
	2940682	ILMN_1769751	PIGG	0.322424	7.97404	9.15316e-05	0.0192075
	6180446	ILMN_2366388	PRDX1	-0.260171	13.3158	9.21348e-05	0.0192075
	7200240	ILMN_1770824	ARHGAP4	0.361255	6.95405	9.32639e-05	0.0193576
	1710240	ILMN_2415898	DNAJB14	-0.433856	7.60368	9.40446e-05	0.0194344
	2030327	ILMN_1742276	DKFZP564O0523	0.306838	7.76088	9.46766e-05	0.0194799
	840280	ILMN_2182704	BIRC2	-0.251691	7.96502	9.76795e-05	0.019839
	3370768	ILMN_1667966	C1orf24	-1.01847	5.79127	9.74114e-05	0.019839
	2630189	ILMN_1790518	PHF16	-0.338963	8.65201	9.72648e-05	0.019839
	1170605	ILMN_1662741	EDG4	0.250616	8.8398	0.000100487	0.0203221
	4540440	ILMN_1674859	LOC651576	0.305755	7.86012	0.000100945	0.0203277
	1510035	ILMN_1665357	EPS15	-0.213072	6.45976	0.000102723	0.0203869
	5570376	ILMN_2153466	FAM50B	0.21621	8.80887	0.000103252	0.0203869
	4060561	ILMN_2091846	FTHL2	-0.697062	6.14742	0.000102731	0.0203869
	6200113	ILMN_1759870	LOC653066	0.403204	6.29614	0.000102156	0.0203869
	7050328	ILMN_2115669	SEMA4C	0.357856	8.08796	0.000103393	0.0203869
	3130128	ILMN_1754727	GPRASP2	0.317291	6.89863	0.000105138	0.0205597
	60523	ILMN_1821397		-0.510886	5.82533	0.000105069	0.0205597
	6860026	ILMN_1662340	ZNF358	0.237037	8.87841	0.00010644	0.0207286
	520544	ILMN_1759670	AMACR	0.218305	7.71772	0.000107709	0.0208045
	1690240	ILMN_1728742	C5orf4	0.29652	4.62472	0.000107491	0.0208045
	160026	ILMN_1717180	MTMR6	-0.738164	7.218	0.000109116	0.0209906
	4810162	ILMN_2162972	LYZ	-0.521545	4.73791	0.000110345	0.0210559
	5490390	ILMN_1794643	ZGPAT	0.262453	9.21888	0.000110213	0.0210559
	2970025	ILMN_2045994	SEPW1	0.277079	10.06	0.000110934	0.0210832
	5960475	ILMN_1753143	RHPN2	-0.250438	9.79342	0.000112794	0.021351
	2340494	ILMN_2128741	RDH11	-0.526339	7.63664	0.000113279	0.0213573
	5560279	ILMN_1668743	LOC728069	0.509534	6.20438	0.000114222	0.0213649
	540703	ILMN_1802162	RFESD	-0.226206	6.60663	0.00011381	0.0213649
	1340739	ILMN_3231638	FAM160B1	-0.353173	7.92135	0.000116452	0.0216113
	3830577	ILMN_3285616	LOC100133478	-0.333972	7.39915	0.000116182	0.0216113
	5870136	ILMN_1796423	CLIC3	0.26956	9.66836	0.000117433	0.0217081
	7650315	ILMN_3249366	JMJD8	0.235798	11.4489	0.00011829	0.0217815
	2510161	ILMN_1690682	B3GALT4	0.562841	6.16813	0.000118942	0.0218167
	2850192	ILMN_1776094	PPCS	-0.260213	9.6176	0.000120051	0.0219351
	6860400	ILMN_1773307	NAP1L5	0.387616	5.36569	0.000122005	0.0222064
	3850204	ILMN_3176403	FTHL16	-0.167537	14.2177	0.00012659	0.0227781
	1430647	ILMN_1803392	TAX1BP3	0.210407	10.1512	0.000126237	0.0227781
	2710093	ILMN_2383871	ZNF74	0.215292	7.41988	0.000125814	0.0227781
	1990577	ILMN_1788547	GCLM	-0.288918	9.37948	0.000127992	0.022943
	1940301	ILMN_1711124	MARVELD2	-0.372291	8.82347	0.000129232	0.0230779
	5700646	ILMN_1665235	CRTAP	0.249283	9.96975	0.000134226	0.0236134
	7040546	ILMN_1708081	LCLAT1	-0.311191	8.52398	0.000133304	0.0236134
	840064	ILMN_1744302	LOC645489	-0.351586	6.80481	0.000134186	0.0236134
	4220059	ILMN_1860288		-0.326331	7.52153	0.000133193	0.0236134
	540465	ILMN_1660727	ENPP5	0.331073	6.51959	0.000135327	0.0237189
	430050	ILMN_1691410	BAMBI	-0.200118	12.5194	0.000136283	0.0237983
	2060477	ILMN_1794875	AGPAT9	-0.356171	7.04461	0.000140809	0.0244273
	130603	ILMN_2157435	DYNLRB1	0.23068	10.4998	0.000140918	0.0244273
	6380296	ILMN_1746368	SELT	-0.328052	9.19007	0.000142102	0.0244769
	1570129	ILMN_1758250	TRAFD1	0.308364	7.91569	0.000142238	0.0244769
	1570189	ILMN_1770172	ZNF669	0.389857	6.40565	0.000143295	0.0245694
	4230431	ILMN_1716766	CEBPG	-0.331969	9.30262	0.000145199	0.0246281
	5220653	ILMN_1732216	NARS	-0.307302	10.5441	0.000144269	0.0246281
	1230242	ILMN_1677877	UBE2L3	-0.369829	8.66431	0.000145046	0.0246281
	2640224	ILMN_2375879	VEGFA	-0.357514	7.17543	0.000147077	0.0248577
	1510020	ILMN_2157075	LRCH4	0.314335	7.83699	0.000150478	0.025342
	1430411	ILMN_1677124	LOC642290	0.236457	4.57466	0.00015384	0.025725
	6220161	ILMN_1741392	SLC25A20	-0.325948	7.5696	0.000153365	0.025725
	6960397	ILMN_1709237	EPHX2	-0.392779	7.87849	0.000155363	0.0258883
	620543	ILMN_2200917	SLC4A7	-0.477726	7.9194	0.000156282	0.02595
	3890008	ILMN_1663751	CYCSL1	-0.310689	10.823	0.000157498	0.0260605
	1400376	ILMN_1687592	WWC3	-0.251483	8.79577	0.000159042	0.0262242
	1660681	ILMN_1796762	CCDC102A	0.379485	6.35999	0.000160689	0.0263447
	430767	ILMN_1747556	CDK9	0.251226	8.4187	0.000160886	0.0263447
	6020224	ILMN_1728799	FBP1	0.245762	11.787	0.000162588	0.0264404
	1710630	ILMN_1756501	ST6GAL1	-0.720354	6.18736	0.000162359	0.0264404
	2470333	ILMN_1708147	TBPL1	0.264661	9.04666	0.0001646	0.0266759
	4570255	ILMN_2213136	LEF1	-0.318276	4.77035	0.000167191	0.0268729
	1440440	ILMN_1732452	MAPKAPK3	-0.272588	9.72707	0.000167331	0.0268729
	1170689	ILMN_1696975	USP1	-0.276378	8.33729	0.000167519	0.0268729
	3850692	ILMN_1735930	KLF2	0.403607	9.13291	0.000169797	0.027142
	7380706	ILMN_1815086	NINJ1	0.263924	11.1295	0.000170344	0.027142
	4280692	ILMN_1686871	PARP1	-0.246755	10.5721	0.000171511	0.0272363
	380551	ILMN_1787541	SPSB2	0.318615	6.77135	0.000174369	0.0275976
	5290270	ILMN_1684306	S100A4	0.448958	8.40077	0.00017941	0.0283008
	4880161	ILMN_2317658	SLC3A2	-0.313209	9.17313	0.000180314	0.0283114
	4670398	ILMN_1682781	TEAD2	0.277334	10.62	0.000180674	0.0283114
	2340278	ILMN_1677589	JMJD1C	0.64903	5.29604	0.000184867	0.0288728
	6400411	ILMN_2333440	TM9SF1	-0.367577	7.4456	0.000185504	0.0288769
	5720112	ILMN_1802642	TOM1L1	-0.272769	7.8985	0.000186774	0.0289794
	4920228	ILMN_1797895	FFAR2	0.647351	5.94688	0.000188813	0.0291999
	3170594	ILMN_1770653	MAL2	-0.232646	10.8392	0.000190121	0.0292441
	4230224	ILMN_1742238	SET	-0.220392	11.9283	0.000190334	0.0292441
	4920148	ILMN_2139970	ALDH1A3	-0.593696	6.74425	0.000191641	0.0293496
	4480437	ILMN_1789781	PIM3	0.36972	6.92287	0.00019358	0.0294559
	4920408	ILMN_1788607	RPL23A	0.240623	9.67118	0.000193372	0.0294559
	2940181	ILMN_3243686	RNF160	-0.499022	6.34543	0.000194276	0.029467
	1740204	ILMN_2108339	THUMPD1	-0.280425	9.45711	0.000195519	0.0295608
	1660286	ILMN_1678490	RILPL2	0.345713	6.05826	0.00019896	0.0297956
	7040487	ILMN_1713995	SCNN1A	0.318749	9.97293	0.000198627	0.0297956
	6350341	ILMN_2148679	SDHAP3	-0.413922	6.01613	0.000198081	0.0297956
	5130246	ILMN_1813179	LOC401074	0.207605	8.06106	0.000202232	0.029907
	4220672	ILMN_1718766	MT1F	0.349881	8.90302	0.000201698	0.029907
	1570414	ILMN_1689097	NAT5	-0.192775	12.5547	0.000202078	0.029907
	5310070	ILMN_2216918	SHPK	0.250813	9.66214	0.000200947	0.029907
	4200450	ILMN_2347949	G6PD	-0.265785	12.8917	0.000204021	0.0300775
	150630	ILMN_1719039	UBE2G1	-0.249494	8.14655	0.000206133	0.0302945
	7570195	ILMN_1659845	KIAA0355	0.345116	7.15257	0.00020732	0.0303746
	1340288	ILMN_1722726	RICS	-0.284607	8.13555	0.000213525	0.0311872
	7570768	ILMN_3252446	LOC100129543	-0.659261	5.72055	0.000214784	0.0312745
	150280	ILMN_1656902	HECTD3	0.282678	6.91808	0.000218654	0.0317403
	2030133	ILMN_1859544		0.386107	4.97442	0.000219937	0.0318289
	3800725	ILMN_1729281	SPHK2	0.23096	9.48818	0.000223903	0.0323041
	7330575	ILMN_1693401	KLHL28	-0.399371	6.91995	0.000227622	0.0327409
	730592	ILMN_1813561	SCIN	0.463556	8.65406	0.000231736	0.0332316
	1820091	ILMN_1747204	HTRA2	0.323969	7.84863	0.00024007	0.0343228
	3830274	ILMN_1693090	CROT	-0.418417	7.0353	0.000242144	0.034419
	2940044	ILMN_1685258	TMEM14B	-0.322433	10.725	0.000242198	0.034419
	6940255	ILMN_1703433	PLSCR3	0.288474	10.3889	0.000243958	0.0345654
	3400577	ILMN_1798014	EIF2S2	-0.339196	6.69557	0.000248689	0.0348339
	5090309	ILMN_2143250	FAR1	-0.230473	7.77927	0.000252478	0.0348339
	6110441	ILMN_3263225	LOC100130506	0.491521	4.93213	0.000250012	0.0348339
	4570725	ILMN_1664706	LOC653604	0.484595	6.77	0.000249038	0.0348339
	2340328	ILMN_2079803	LSM14A	-0.170134	9.74258	0.000250756	0.0348339
	4490739	ILMN_2343278	PPAP2A	0.431297	6.12621	0.000252428	0.0348339
	5220035	ILMN_1781374	TUFT1	0.359087	10.3848	0.000248988	0.0348339
	6840241	ILMN_1737084	TXLNA	-0.231137	9.53979	0.00024856	0.0348339
	2510204	ILMN_1751431	WIBG	0.241554	9.01367	0.000251861	0.0348339
	7560048	ILMN_1714737	ASF1A	-0.234727	8.92912	0.000257672	0.0353444
	7550300	ILMN_1683021	LOC645162	-0.164915	4.38552	0.000257659	0.0353444
	3830746	ILMN_1759453	UQCRB	-0.259069	11.4563	0.000260009	0.0355619
	6130047	ILMN_3246065	CCDC151	0.443093	4.92448	0.000263276	0.0359049
	580601	ILMN_1723632	PIGC	0.205902	10.1224	0.000264507	0.0359691
	4810722	ILMN_2398664	RNF34	0.354755	5.86752	0.000265497	0.0360003
	2690524	ILMN_1675612	BLCAP	0.257553	8.63461	0.000268081	0.0362469
	4210309	ILMN_1803279	TMED5	-0.276799	8.86695	0.000270879	0.0365208
	620072	ILMN_1810436	DNAJC27	0.21705	7.03778	0.000275197	0.0369975
	4670402	ILMN_2405680	CRB3	0.297407	7.86561	0.000279819	0.0373993
	5690324	ILMN_3245066	DENND4B	-0.303959	8.58966	0.000282	0.0373993
	830309	ILMN_1807201	FAM104A	-0.327376	9.1203	0.000280592	0.0373993
	6350075	ILMN_1692072	LOC728006	0.177664	10.4962	0.000282136	0.0373993
	6760593	ILMN_1669497	OSBPL10	-0.297494	8.9551	0.000281276	0.0373993
	1410370	ILMN_1787595	B3GALNT1	-0.228876	8.24987	0.000283341	0.0374541
	3840376	ILMN_1654065	ATOH8	0.505795	5.00088	0.000294921	0.0388762
	4040066	ILMN_1654064	LOC644334	-0.288575	8.93554	0.000299917	0.039425
	1780161	ILMN_2343105	LIPT1	0.300649	7.33947	0.000301489	0.0394657
	4390370	ILMN_1675626	PRPF38A	-0.503897	6.29949	0.000302219	0.0394657
	6060468	ILMN_1729801	S100A8	-0.47373	6.6222	0.000302729	0.0394657
	4120176	ILMN_1766793	C9orf23	0.385766	6.50073	0.000305855	0.0397636
	4200025	ILMN_1668345	OAF	0.35583	6.43806	0.000311008	0.0403228
	7040682	ILMN_1837428		-0.342992	9.59439	0.000313459	0.0405295
	6200196	ILMN_1738300	SLC4A8	-0.463631	6.51201	0.000316099	0.0407595
	4230735	ILMN_1810725	FAM129A	-0.885308	5.66919	0.000322729	0.0415013
	290392	ILMN_1676503	LOC643446	0.283702	9.18425	0.000329411	0.0422458
	2030048	ILMN_1866887		-0.383722	7.59849	0.000336001	0.0429746
	4780709	ILMN_1764321	ACOT4	0.253992	9.21832	0.000340627	0.0431302
	7510392	ILMN_2180352	DIP2B	-0.20451	9.5457	0.000339466	0.0431302
	6270630	ILMN_1687266	TMEM191B	0.289478	8.81026	0.00033956	0.0431302
	3190048	ILMN_1736577	ZNF688	0.252474	7.43585	0.000340864	0.0431302
	5720703	ILMN_1665982	AKTIP	0.322599	7.59021	0.000346011	0.0436647
	3450632	ILMN_1761762	C6orf141	0.369804	6.78694	0.00035087	0.0440923
	1510685	ILMN_1774261	DOK4	0.474523	5.23471	0.000352194	0.0440923
	4880129	ILMN_1674069	TOMM7	-0.168524	12.7702	0.000351292	0.0440923
	6590433	ILMN_1787199	C12orf28	0.514251	5.65351	0.000357158	0.0445958
	3170019	ILMN_1813490	FSD1	0.367458	5.7918	0.000363901	0.0453181
	6330315	ILMN_1790412	FLJ39639	0.433659	5.70088	0.000368743	0.0458006
	6060440	ILMN_3178302	FNDC3B	-0.210739	7.61082	0.000374693	0.0461761
	7150692	ILMN_1651507	LOC642732	-0.327545	6.33394	0.000373459	0.0461761
	4860093	ILMN_1804530	LOC653888	0.356741	10.3743	0.000374129	0.0461761
	6900301	ILMN_1713892	C4orf34	-0.21933	11.893	0.000377197	0.0462979
	6840739	ILMN_1759206	PLS1	-0.346483	7.38608	0.000378169	0.0462979
	1500706	ILMN_1793203	SMCR7L	-0.250237	8.20602	0.000378617	0.0462979
	6040338	ILMN_1815141	LOC149448	-0.717126	6.62703	0.000380932	0.0463743
	3840100	ILMN_1724959	SEC31A	-0.304013	9.34199	0.000381202	0.0463743
	5960364	ILMN_1753490	C10orf39	-0.274201	6.37784	0.000385253	0.0463902
	780500	ILMN_1783598	CAB39L	0.237101	7.4901	0.000384764	0.0463902
	3140523	ILMN_1812523	DYX1C1	0.270877	4.78461	0.000382828	0.0463902
	3290433	ILMN_1809998	LOC285095	-0.630297	5.08506	0.000384921	0.0463902
	1770397	ILMN_1798705	CCNC	-0.23132	9.56016	0.000388729	0.0466899
	6450451	ILMN_1699575	LOC653598	-0.277687	4.6499	0.000392783	0.0470574
	5290634	ILMN_1731193	BCL2L12	0.456807	6.09252	0.000398989	0.0476802
	7160246	ILMN_1687921	JMJD8	0.162931	11.9628	0.000402139	0.0479207
	1070300	ILMN_1697639	OGT	-0.213071	9.03254	0.000403026	0.0479207
	5340100	ILMN_1812777	MRPL35	-0.232394	9.06956	0.000404808	0.0480119
	5700142	ILMN_2144088	FDFT1	0.242691	12.0733	0.000406533	0.0480959
	6420373	ILMN_1807633	HRSP12	0.240306	9.93749	0.000408298	0.0481843
	630706	ILMN_1809522	NACC2	0.344975	7.39716	0.000410784	0.0482489
	10020	ILMN_1854015		-0.371444	6.00292	0.000410885	0.0482489
	730465	ILMN_1662161	TBC1D13	0.25898	7.05656	0.000420781	0.0491669
	1190762	ILMN_1665862	UBE2V1	0.426001	5.44421	0.000420652	0.0491669
	5570592	ILMN_1795582	CHRD	0.600055	4.96787	0.000428399	0.0496429
	4120609	ILMN_2312897	DGUOK	0.212478	10.7908	0.000433015	0.0496429
	3440376	ILMN_2364305	FECH	-0.358724	4.81568	0.0004303	0.0496429
	5310088	ILMN_1804332	GPR137	0.260606	10.5511	0.000430603	0.0496429
	6770563	ILMN_1743711	LOC650215	-0.274993	10.3909	0.000428418	0.0496429
	4570541	ILMN_3225358	LOC729495	0.461966	6.07047	0.000433246	0.0496429
	5900731	ILMN_2373266	SFRS12	-0.295941	8.20987	0.000429366	0.0496429
	110592	ILMN_1693270	SUSD2	0.199725	9.62947	0.000431742	0.0496429

## Sheet: TableS2
Table S2. miR500a-5p targets in MCF7 cells.
	ID	Probe_Id	Symbol	logFC	AveExpr	P.Value	adj.P.Val
	3120598	ILMN_1687757	3120598	AKR1C4	-2.7784	10.2636	-25.2968
	7210632	ILMN_1713124	7210632	AKR1C3	-2.70351	9.02172	-20.9802
	5340129	ILMN_2412336	5340129	AKR1C2	-2.63659	11.5748	-19.6409
	730286	ILMN_1717056	730286	TXNRD1	-1.4813	10.4749	-16.2933
	4060010	ILMN_3210914	4060010	LOC344887	-1.99976	5.82945	-15.8358
	2570332	ILMN_1704531	2570332	PTGR1	-1.50969	8.24448	-15.3683
	5310646	ILMN_1672148	5310646	AKR1B10	-2.47562	6.8813	-13.5291
	520463	ILMN_1795298	520463	GPER	1.18675	8.06117	12.9858
	4010086	ILMN_1795963	4010086	OKL38	-1.14031	11.294	-12.1479
	7050470	ILMN_1793118	7050470	TAX1BP1	-0.764141	10.5484	-12.0615
	4920739	ILMN_2374770	4920739	TAX1BP1	-0.680211	10.1591	-12.0095
	6960397	ILMN_1709237	6960397	EPHX2	-0.598955	7.61699	-12.0017
	270593	ILMN_2384056	270593	GPER	1.26407	7.23671	11.3502
	2260196	ILMN_3202024	2260196	LOC392437	-0.798954	11.207	-11.2651
	6450440	ILMN_2225537	6450440	PTGR1	-1.2932	8.56042	-11.1078
	1300706	ILMN_1674706	1300706	MTHFD2	-1.33535	10.2899	-11.0627
	130324	ILMN_1791123	130324	TMPRSS2	0.84755	7.24143	10.8884
	1230070	ILMN_1809931	1230070	NDRG1	-0.68569	7.91851	-10.8193
	5290136	ILMN_1667418	5290136	LOC283953	-0.623225	7.93353	-10.7985
	620202	ILMN_2319588	620202	OSGIN1	-1.02178	8.23877	-10.6668
	1110154	ILMN_1777644	1110154	PIB5PA	0.637697	7.98164	10.3921
	6180070	ILMN_1706013	6180070	FTHL11	-0.873644	10.4232	-10.3441
	5690202	ILMN_2148847	5690202	AKIRIN2	-0.75285	9.80607	-10.1939
	4150687	ILMN_2117330	4150687	NDUFB2	-0.62464	12.5364	-10.1741
	6110291	ILMN_1708611	6110291	RDX	-0.942535	8.29385	-10.1169
	460164	ILMN_2134538	460164	FTHL11	-0.862868	8.79035	-10.1145
	5090278	ILMN_2133205	5090278	GPX2	-1.43165	7.33734	-10.0058
	3290170	ILMN_1652753	3290170	PAAF1	-0.643483	9.33183	-9.98043
	6370164	ILMN_1752591	6370164	LEPROTL1	-0.600067	8.34095	-9.89136
	5220240	ILMN_1683146	5220240	FTH1	-0.982182	9.99975	-9.83695
	7330097	ILMN_1679797	7330097	ADARB1	-0.674651	8.14022	-9.7782
	2100358	ILMN_2198239	2100358	HGD	-0.837597	8.29031	-9.76246
	2320133	ILMN_2324421	2320133	TXNRD1	-1.15495	9.84954	-9.45422
	1430242	ILMN_1726682	1430242	LOC146909	-2.00468	6.33339	-9.403
	290441	ILMN_1789384	290441	QSOX2	-0.698228	8.0498	-9.38056
	4920148	ILMN_2139970	4920148	ALDH1A3	-0.855168	7.27295	-9.36432
	2470021	ILMN_3247587	2470021	SLC48A1	-0.774486	8.56392	-9.23786
	4250367	ILMN_3239254	4250367	UCA1	0.951453	6.05703	9.20567
	6280168	ILMN_1788874	6280168	SERPINA3	-0.582685	11.125	-9.19465
	4230451	ILMN_1788192	4230451	ARMCX1	0.668121	7.59917	9.12291
	2060017	ILMN_1695864	2060017	LOC652669	-1.23685	5.88911	-9.11115
	6660767	ILMN_1653429	6660767	SLC35A3	-0.857467	7.95002	-9.09329
	5550431	ILMN_1733937	5550431	MMD	0.579691	7.80739	9.08294
	3830274	ILMN_1693090	3830274	CROT	-0.646879	7.2188	-9.04512
	1850047	ILMN_1795026	1850047	FAM189B	0.609464	11.1591	9.03205
	2230746	ILMN_1676278	2230746	ABCC2	-1.73732	6.15459	-8.96501
	6660445	ILMN_2141118	6660445	C15orf59	0.681342	9.03217	8.78175
	7200315	ILMN_1774091	7200315	FECH	-0.738689	8.31725	-8.75765
	5360347	ILMN_1720282	5360347	NQO1	-0.557341	12.9893	-8.75301
	4730674	ILMN_1791002	4730674	SKP2	0.776162	6.82508	8.67083
	7200431	ILMN_1761147	7200431	GABPB2	0.449999	10.6711	8.65885
	3370768	ILMN_1667966	3370768	C1orf24	-1.6148	5.9788	-8.59847
	6660601	ILMN_1800512	6660601	HMOX1	-1.34159	9.39594	-8.49292
	1470551	ILMN_1797822	1470551	SEL1L3	-0.808758	8.83676	-8.46234
	6510156	ILMN_3238435	6510156	SNORA12	-0.837909	8.0616	-8.30035
	6620689	ILMN_2405521	6620689	MTHFD2	-1.05883	11.7152	-8.24433
	6450139	ILMN_2173835	6450139	FTHL3	-0.790722	8.99817	-8.23558
	6250131	ILMN_2412139	6250131	CABYR	-0.531891	7.28177	-8.07945
	2030292	ILMN_1779828	2030292	EDEM1	-0.504106	8.08763	-8.02949
	5390220	ILMN_1750974	5390220	S100A9	-0.620025	8.19351	-8.0007
	5720424	ILMN_1699574	5720424	NRP1	-0.716594	8.25406	-7.981
	3890647	ILMN_1803033	3890647	MGST1	-0.486297	7.70764	-7.91471
	3780717	ILMN_1804822	3780717	SRXN1	-0.547668	9.68571	-7.89646
	5340017	ILMN_2148527	5340017	H19	0.714668	6.97854	7.84297
	1510424	ILMN_1801216	1510424	S100P	-1.32451	10.3372	-7.83737
	1010528	ILMN_1710284	1010528	HES1	0.515521	7.59145	7.80371
	5870161	ILMN_3268246	5870161	LOC100130701	-0.591154	6.48847	-7.78817
	2750685	ILMN_3288717	2750685	LOC392437	-1.10785	10.1669	-7.77287
	4640131	ILMN_1798620	4640131	PQLC1	0.416874	9.30158	7.75265
	5860669	ILMN_3238814	5860669	LOC100170939	-0.897765	5.7583	-7.74924
	2190184	ILMN_1797776	2190184	PRSS23	-0.395138	9.91604	-7.74855
	4290201	ILMN_1774685	4290201	IL24	0.4964	9.4987	7.69533
	4070180	ILMN_1784985	4070180	PRRT3	-0.504313	9.84586	-7.66055
	6980445	ILMN_1825249	6980445		-0.837531	6.37524	-7.64783
	7050136	ILMN_1786976	7050136	RAB22A	-0.486319	9.23609	-7.64027
	5560543	ILMN_1652237	5560543	CBR3	-0.85112	8.05062	-7.63443
	3800202	ILMN_1780711	3800202	LOC390530	-0.709659	8.65493	-7.59174
	3870647	ILMN_1665107	3870647	ITGB1BP1	0.437944	4.65263	7.57674
	1570129	ILMN_1758250	1570129	TRAFD1	0.465929	8.27617	7.57228
	6200113	ILMN_1759870	6200113	LOC653066	0.50417	6.50277	7.53739
	4730181	ILMN_2073235	4730181	FTHL12	-0.799452	11.784	-7.47222
	3450735	ILMN_1752813	3450735	UGT1A6	-0.727349	10.0299	-7.44783
	6020093	ILMN_1786972	6020093	SARS	-0.567904	10.3843	-7.40454
	5570187	ILMN_1703531	5570187	S1PR3	-0.581598	8.25994	-7.39846
	3290433	ILMN_1809998	3290433	LOC285095	-1.07061	5.45664	-7.33923
	3190133	ILMN_1750278	3190133	FTHL12	-0.688732	10.7926	-7.32877
	1940133	ILMN_1660815	1940133	CAB39L	0.862616	5.62219	7.30787
	3460672	ILMN_1733963	3460672	ADRA2C	0.797296	5.81831	7.29156
	3520440	ILMN_3250243	3520440	FAM119A	-0.783804	6.43501	-7.28457
	4830424	ILMN_1656111	4830424	MYLIP	0.44339	10.1987	7.25785
	270615	ILMN_1677814	270615	ABCC3	-0.551735	9.79342	-7.24004
	2900139	ILMN_1778144	2900139	FLJ20489	-0.747557	7.89527	-7.2183
	3180731	ILMN_1781952	3180731	MGST1	-0.65536	9.7972	-7.2022
	5260064	ILMN_2231298	5260064	SERHL2	-0.655203	7.31702	-7.19804
	2100241	ILMN_1783846	2100241	RAPH1	-0.502587	8.02059	-7.18063
	1980022	ILMN_1813010	1980022	VTA1	-0.458671	7.60823	-7.1557
	1110767	ILMN_2128639	1110767	C10orf47	-0.52512	7.1479	-7.13917
	6580689	ILMN_1684873	6580689	ARSD	-0.513134	8.12359	-7.10874
	5570626	ILMN_1653266	5570626	DNAJB14	-0.785113	7.68983	-7.09439
	4560288	ILMN_1751346	4560288	ERBB3	-0.380607	9.89414	-7.07204
	2940332	ILMN_1807291	2940332	CYP1A1	-1.24019	7.69465	-7.04723
	7380100	ILMN_1756806	7380100	MCL1	0.726358	8.33845	7.04631
	4070452	ILMN_3239725	4070452	LOC727722	-1.06518	6.55979	-7.01064
	7650358	ILMN_1663866	7650358	TGFBI	0.599505	8.46918	7.00002
	2060044	ILMN_1794349	2060044	XYLB	-0.581338	5.60219	-6.99291
	5080131	ILMN_2355168	5080131	MGST1	-0.608956	11.0334	-6.96665
	6250463	ILMN_1670378	6250463	LOC653199	0.76653	5.13503	6.95148
	770221	ILMN_1718712	770221	C20orf177	0.382904	9.74006	6.93824
	5130202	ILMN_1789266	5130202	CCDC25	-0.472362	8.67654	-6.91202
	3610730	ILMN_1709937	3610730	KCNN4	0.571471	7.16286	6.89722
	4920767	ILMN_1740429	4920767	FTL	-0.374792	13.728	-6.87333
	1410450	ILMN_1776266	1410450	CRYGB	0.675481	4.85654	6.86814
	1260497	ILMN_1800787	1260497	RFTN1	-0.440881	9.59708	-6.84128
	5900605	ILMN_1734096	5900605	DCLRE1A	-0.799685	6.70379	-6.8409
	10020	ILMN_1854015	10020		-0.52949	6.19811	-6.83732
	4670398	ILMN_1682781	4670398	TEAD2	0.41795	10.7351	6.80073
	3390367	ILMN_1894388	3390367		-0.604181	7.20533	-6.79974
	730592	ILMN_1813561	730592	SCIN	0.559807	8.48001	6.79476
	5670626	ILMN_1658992	5670626	DPM1	-0.483386	11.1769	-6.78266
	1170170	ILMN_1691884	1170170	STC2	-0.677091	9.53126	-6.74645
	6330008	ILMN_2230025	6330008	PDLIM3	0.746194	7.05722	6.74389
	7040487	ILMN_1713995	7040487	SCNN1A	0.408473	9.99336	6.73675
	1170707	ILMN_1707356	1170707	CFL2	0.751117	6.56704	6.7339
	6060468	ILMN_1729801	6060468	S100A8	-0.760762	8.03731	-6.7095
	2510592	ILMN_1652128	2510592	LMBRD1	-0.337901	9.47129	-6.7027
	4610592	ILMN_1668052	4610592	FOXA2	1.24506	5.71165	6.70098
	5290270	ILMN_1684306	5290270	S100A4	0.710692	8.78532	6.70022
	6450307	ILMN_2328972	6450307	DNMT3B	0.432011	7.32541	6.65597
	5700142	ILMN_2144088	5700142	FDFT1	0.395445	12.1272	6.64705
	60670	ILMN_1723962	60670	LXN	-0.460394	12.2047	-6.64076
	4060575	ILMN_1720303	4060575	OSTM1	-0.661499	6.65785	-6.63539
	6380630	ILMN_3225445	6380630	LOC732043	-0.432035	4.66019	-6.61749
	1070202	ILMN_1907620	1070202		-0.63086	6.44799	-6.61177
	150753	ILMN_3195401	150753	GABPB1	0.544455	8.80768	6.61136
	4120039	ILMN_1746525	4120039	FTHL2	-0.759415	10.4853	-6.59805
	2640544	ILMN_2395451	2640544	ASS1	-0.6676	11.0861	-6.58764
	2190470	ILMN_2411897	2190470	KLF10	0.636759	7.73991	6.58112
	2680128	ILMN_1664750	2680128	TMBIM4	-0.608933	11.3308	-6.53965
	1450717	ILMN_1674924	1450717	PRR17	0.581288	5.30417	6.5092
	4590154	ILMN_1789492	4590154	ZDHHC8	0.33094	10.3968	6.49972
	2750128	ILMN_1655229	2750128	SLC7A11	-1.50609	7.36304	-6.47061
	7570053	ILMN_1651838	7570053	RND1	-0.678899	7.54861	-6.45691
	3390021	ILMN_1750674	3390021	SDSL	-0.519035	8.87564	-6.44942
	3780019	ILMN_1674522	3780019	HIGD1A	-0.314703	10.6674	-6.44366
	780296	ILMN_1709334	780296	TM9SF1	-0.417894	9.24822	-6.43405
	5670328	ILMN_1758907	5670328	UGT1A6	-0.532362	6.5666	-6.41146
	4830674	ILMN_2181892	4830674	BEX2	-0.566809	7.79427	-6.40869
	6620437	ILMN_1753613	6620437	HOXA5	0.427657	8.76015	6.37479
	3940750	ILMN_3231558	3940750	LOC100134648	0.593332	5.37507	6.36713
	1070121	ILMN_3275388	1070121	LOC340274	-0.71814	9.84389	-6.36486
	6220161	ILMN_1741392	6220161	SLC25A20	-0.462845	7.45315	-6.346
	1980521	ILMN_1771987	1980521	SLC44A2	0.382978	10.0159	6.33571
	4590228	ILMN_1737308	4590228	GLRX	-0.64585	8.03153	-6.33262
	1660307	ILMN_1670000	1660307	DCAF6	0.32774	9.898	6.32235
	1990750	ILMN_1721102	1990750	LOC255326	-0.746996	6.25433	-6.31204
	6280685	ILMN_1690695	6280685	PEX11A	0.428168	7.92822	6.30669
	5560180	ILMN_2399896	5560180	SEC31A	-0.591037	10.1158	-6.30335
	1980369	ILMN_2051684	1980369	LOC401152	-0.901948	8.39208	-6.27581
	5420450	ILMN_1755897	5420450	UGT2B7	-0.859057	5.75762	-6.26206
	4220646	ILMN_1754788	4220646	GMPR2	0.487469	6.87773	6.25115
	1510181	ILMN_1713829	1510181	PTGES	0.959813	6.19601	6.23988
	6760730	ILMN_1682494	6760730	RSRC1	0.416111	8.52456	6.23508
	5310053	ILMN_2376205	5310053	LTB	-0.770691	6.00396	-6.21533
	540692	ILMN_1794011	540692	CHST2	-0.496132	4.84785	-6.20132
	6900414	ILMN_2314169	6900414	PTHLH	-0.643762	4.80143	-6.18596
	5490019	ILMN_1726666	5490019	GPX3	-0.377068	9.49903	-6.18031
	4230735	ILMN_1810725	4230735	FAM129A	-1.41024	5.86211	-6.179
	6370703	ILMN_1706390	6370703	UGT1A6	-0.664847	9.27278	-6.16875
	4920523	ILMN_1794492	4920523	HOXC6	0.39513	8.51461	6.16728
	6580593	ILMN_1736670	6580593	PPP1R3C	-0.421532	6.01855	-6.15516
	3400376	ILMN_3232519	3400376	LOC100129129	-0.518795	7.63021	-6.15103
	1410050	ILMN_1699676	1410050	C14orf147	-0.47757	9.62091	-6.14499
	7570671	ILMN_1692826	7570671	UNKL	-0.350737	8.7698	-6.14397
	2630189	ILMN_1790518	2630189	PHF16	-0.483432	8.61025	-6.10876
	4640398	ILMN_1772588	4640398	C6orf97	-0.593085	6.59139	-6.09261
	1030433	ILMN_1815707	1030433	CALML4	-0.555298	6.93886	-6.09088
	770136	ILMN_1674747	770136	LOC730024	-0.865555	5.06848	-6.08619
	3460020	ILMN_1851492	3460020		-0.523845	8.51565	-6.07281
	4260044	ILMN_1662618	4260044	SQSTM1	-0.366532	13.5037	-6.07062
	2900274	ILMN_1667295	2900274	VASN	0.43641	10.3466	6.06873
	4200025	ILMN_1668345	4200025	OAF	0.525682	6.5616	6.05844
	4280725	ILMN_1714461	4280725	RNF14	-0.51207	9.55235	-6.05369
	7550753	ILMN_1752953	7550753	BCL2L12	0.432912	9.49118	6.03998
	610270	ILMN_1655930	610270	ELL2	-0.726824	6.20369	-6.01309
	6130730	ILMN_1761981	6130730	FAM96A	-0.349256	11.7731	-6.00856
	5570445	ILMN_1692664	5570445	PRR5	0.494628	8.32107	6.00652
	4920561	ILMN_1666109	4920561	MB	-0.491767	9.79722	-5.98868
	4260377	ILMN_1750658	4260377	HAX1	-0.496097	10.5972	-5.98294
	60523	ILMN_1821397	60523		-0.774615	5.82771	-5.97743
	1710630	ILMN_1756501	1710630	ST6GAL1	-0.889744	6.67192	-5.96836
	5420452	ILMN_1737715	5420452	OSR2	0.679151	7.24922	5.96593
	7040682	ILMN_1837428	7040682		-0.463822	9.2259	-5.95501
	6200132	ILMN_1704398	6200132	FZD9	0.414129	7.38528	5.95493
	4220041	ILMN_1720996	4220041	SLC12A2	-0.311034	9.84971	-5.95001
	4220674	ILMN_2229214	4220674	STOX1	0.652425	4.81033	5.94959
	5910148	ILMN_1694233	5910148	ACYP1	-0.3711	8.19517	-5.93607
	6400639	ILMN_1744023	6400639	MGC18216	-0.43332	8.3333	-5.9346
	4480280	ILMN_1658800	4480280	BRPF3	0.334378	9.34251	5.92916
	6200332	ILMN_1683827	6200332	VPS24	-0.327958	8.67239	-5.91924
	150037	ILMN_1838385	150037		0.481201	4.84557	5.9068
	870468	ILMN_1727466	870468	KCNMB4	0.557673	6.19704	5.89666
	2060477	ILMN_1794875	2060477	AGPAT9	-0.502979	7.36684	-5.891
	1770168	ILMN_1785570	1770168	SUSD3	0.487262	9.96104	5.89066
	2570661	ILMN_1792076	2570661	TRERF1	0.424475	7.70859	5.85023
	610243	ILMN_2298936	610243	THOC3	0.463713	10.4821	5.85018
	1030333	ILMN_1720048	1030333	CCL2	0.636439	7.65006	5.83826
	3870619	ILMN_1667994	3870619	AMD1	0.471503	9.26337	5.82793
	4070300	ILMN_1694810	4070300	PANX2	-0.571035	8.42983	-5.82718
	3310523	ILMN_1712517	3310523	ZNF696	0.344883	7.99064	5.82551
	2940369	ILMN_3229770	2940369	SKP1	-0.542593	8.47335	-5.81972
	3170019	ILMN_1813490	3170019	FSD1	0.466283	6.2358	5.81637
	4560673	ILMN_3241522	4560673	LOC392871	-0.717698	9.06192	-5.81443
	150608	ILMN_1699806	150608	LOC646426	0.441579	6.27799	5.80012
	3140039	ILMN_1775943	3140039	BRMS1L	0.426182	8.13301	5.79551
	1710286	ILMN_1665538	1710286	SKP2	0.597167	9.09863	5.79465
	2000468	ILMN_1657451	2000468	SRPK2	-0.429986	9.28663	-5.79082
	5560576	ILMN_1703140	5560576	NEDD4	-0.490655	7.89999	-5.7814
	2230433	ILMN_1683494	2230433	TMEM154	-0.520034	6.732	-5.77792
	5050040	ILMN_1741054	5050040	SLC5A6	0.477555	10.3235	5.77377
	1580326	ILMN_1677764	1580326	LOC440905	-0.689013	7.14647	-5.77196
	4640286	ILMN_1666746	4640286	LOC153561	-0.397068	6.96521	-5.76032
	5960181	ILMN_2398107	5960181	ASNS	-1.03294	9.88343	-5.74116
	1230296	ILMN_1805658	1230296	LTV1	0.312749	10.0941	5.73369
	3990458	ILMN_1688780	3990458	S100A4	0.67199	8.81111	5.73057
	6400131	ILMN_1685663	6400131	CYP24A1	0.540719	4.56061	5.72833
	5050093	ILMN_1784630	5050093	KBTBD11	-0.443276	6.63196	-5.72091
	7400243	ILMN_1685631	7400243	KIAA0892	-0.347401	8.27609	-5.71834
	1500672	ILMN_1694458	1500672	FLJ41200	-0.539535	5.11523	-5.71169
	4480437	ILMN_1789781	4480437	PIM3	0.518327	7.08488	5.71103
	1430475	ILMN_1704472	1430475	EID2	0.374746	8.27306	5.70862
	6100703	ILMN_1813489	6100703	RAF1	0.389061	9.59227	5.70578
	5270112	ILMN_1797728	5270112	HMGCS1	-0.404638	10.1987	-5.70547
	2260274	ILMN_1719883	2260274	CYP4F11	-0.544201	7.60805	-5.70488
	6580730	ILMN_3215374	6580730	LOC257396	-0.511069	7.31903	-5.68683
	3940286	ILMN_1676159	3940286	MST4	-0.398359	10.2292	-5.68594
	6200196	ILMN_1738300	6200196	SLC4A8	-0.662665	6.31887	-5.67696
	3990646	ILMN_1789505	3990646	ITPR1	-0.588221	6.80535	-5.66997
	4120609	ILMN_2312897	4120609	DGUOK	0.292313	10.7632	5.66473
	1010682	ILMN_1792825	1010682	ARIH2	-0.342736	8.65181	-5.66083
	290392	ILMN_1676503	290392	LOC643446	0.421173	9.39508	5.66047
	360292	ILMN_3235325	360292	SCARNA13	-0.562378	8.0439	-5.65792
	2810463	ILMN_3227315	2810463	LOC729009	-0.720826	9.3209	-5.65397
	5390139	ILMN_1701264	5390139	TSPYL6	-0.56123	6.03103	-5.64862
	4180576	ILMN_1751368	4180576	HNRNPD	0.33809	12.0317	5.60559
	4040215	ILMN_1763704	4040215	RGS11	0.614047	5.49111	5.60269
	2810255	ILMN_2119692	2810255	CSAD	-0.438405	9.24838	-5.5926
	1660661	ILMN_1736054	1660661	SUB1	-0.513312	7.68382	-5.58474
	4850497	ILMN_2358652	4850497	NXF1	0.386567	9.44362	5.58406
	6960136	ILMN_1765670	6960136	LOC285216	-0.886408	5.39268	-5.58371
	2760274	ILMN_2278335	2760274	AKR1B15	-0.369383	4.58954	-5.58125
	520255	ILMN_1702636	520255	TUBB6	0.312146	8.95456	5.55928
	2710195	ILMN_1685480	2710195	TARS	-0.470416	9.46875	-5.54557
	4210754	ILMN_1773968	4210754	SERBP1	-0.393329	8.96272	-5.53833
	2970475	ILMN_1813833	2970475	NARFL	0.497579	7.30132	5.53422
	2350228	ILMN_1665622	2350228	WDR5B	-0.627591	5.76471	-5.52994
	1340739	ILMN_3231638	1340739	FAM160B1	-0.469933	8.16718	-5.52936
	2680288	ILMN_2369104	2680288	TRAPPC6B	-0.320356	9.17933	-5.52278
	460519	ILMN_1741957	460519	RABEPK	-0.374678	10.4145	-5.52074
	2940020	ILMN_1697962	2940020	NSMCE1	-0.31908	9.49309	-5.51752
	4230482	ILMN_2185339	4230482	LRTOMT	-0.855686	6.59369	-5.49747
	3310288	ILMN_1703692	3310288	LOC647000	0.437218	10.9098	5.49686
	2260220	ILMN_1715384	2260220	B3GNT6	0.473359	7.50672	5.49046
	4060192	ILMN_1739987	4060192	KCNH2	0.464193	4.79106	5.48884
	360626	ILMN_1738075	360626	CMIP	0.298121	9.95207	5.47341
	5720438	ILMN_1767665	5720438	LOC493869	-0.927826	8.0669	-5.46808
	6400403	ILMN_1738558	6400403	RGS20	-0.457784	4.66331	-5.46585
	3130128	ILMN_1754727	3130128	GPRASP2	0.469775	6.6965	5.46313
	4830050	ILMN_1693227	4830050	ZC3H7A	-0.422896	9.55859	-5.44816
	2690187	ILMN_1701998	2690187	AFAP1	-0.705926	6.61624	-5.44543
	3140632	ILMN_3244607	3140632	FAM117B	-0.414669	6.5248	-5.44538
	6330341	ILMN_1806651	6330341	PARP8	-0.397857	8.26832	-5.43492
	840064	ILMN_1744302	840064	LOC645489	-0.478917	6.71053	-5.42615
	6960072	ILMN_1766713	6960072	HSPD1	0.601762	11.6726	5.41926
	2340328	ILMN_2079803	2340328	LSM14A	-0.23904	9.62996	-5.41744
	6290437	ILMN_1772521	6290437	MTHFD1L	-0.557973	9.24069	-5.41161
	1440296	ILMN_1695706	1440296	H3F3B	-0.456538	11.0241	-5.40739
	6130020	ILMN_2106658	6130020	BLZF1	-0.435986	11.0344	-5.39989
	5310377	ILMN_2381257	5310377	DSC2	0.565235	5.47962	5.39702
	6180446	ILMN_2366388	6180446	PRDX1	-0.303661	13.4084	-5.39658
	1980241	ILMN_3247895	1980241	LOC728188	0.394501	9.70358	5.39559
	5550445	ILMN_2150802	5550445	FLJ22795	-0.895601	5.75297	-5.39531
	6620521	ILMN_1797793	6620521	BLVRB	-0.664658	8.62798	-5.39484
	7210020	ILMN_2360229	7210020	MAPKAP1	0.314162	9.00174	5.38997
	7510010	ILMN_3193798	7510010	ATXN1L	0.610622	5.03311	5.38828
	7650730	ILMN_1891455	7650730		-0.68132	6.43187	-5.38799
	6250546	ILMN_1808999	6250546	ARHGEF19	0.417793	8.26558	5.38643
	6380082	ILMN_2354140	6380082	NAT5	-0.298053	11.917	-5.38505
	7400377	ILMN_1712522	7400377	CEACAM6	-0.638051	8.20329	-5.38498
	1770685	ILMN_1815154	1770685	MYH10	0.297452	8.95305	5.38109
	4280129	ILMN_1709132	4280129	ELP2	-0.258541	9.62707	-5.37972
	2070735	ILMN_1667315	2070735	STAG3L1	0.346578	9.48554	5.37281
	6450162	ILMN_1814106	6450162	C9orf169	-0.432733	8.22218	-5.37172
	1240593	ILMN_1789830	1240593	CFLAR	-0.402342	7.92639	-5.36928
	6980543	ILMN_1662917	6980543	LMO1	0.758309	5.83759	5.36231
	450750	ILMN_1677108	450750	CAPN13	-0.688275	5.25909	-5.35881
	6270195	ILMN_1688526	6270195	ARL5A	0.329794	11.5621	5.35551
	2450053	ILMN_1763641	2450053	ZNF614	0.442122	7.05051	5.3553
	1690446	ILMN_1799614	1690446	PNPLA6	0.667492	7.52721	5.35409
	70630	ILMN_1752526	70630	RNF144B	-0.6756	7.31396	-5.35404
	6110441	ILMN_3263225	6110441	LOC100130506	0.75822	5.09473	5.35394
	1050279	ILMN_3307729	1050279	CXXC5	0.325853	12.3081	5.35287
	1440053	ILMN_3237830	1440053	NAT8L	0.434138	4.5887	5.35221
	1980309	ILMN_2184373	1980309	IL8	-0.68795	8.63138	-5.35069
	4760079	ILMN_2319326	4760079	ADARB1	-0.563917	6.21096	-5.35042
	1190762	ILMN_1665862	1190762	UBE2V1	0.644664	5.09511	5.33878
	7040142	ILMN_1737514	7040142	KYNU	-0.387582	10.9455	-5.33146
	5220035	ILMN_1781374	5220035	TUFT1	0.539065	10.9777	5.32383
	2810367	ILMN_2193980	2810367	ABCB6	-0.443074	8.90477	-5.32156
	2690181	ILMN_1663437	2690181	NECAB2	-0.668436	5.00644	-5.31564
	5220653	ILMN_1732216	5220653	NARS	-0.414184	10.3431	-5.31456
	3400215	ILMN_3246214	3400215	B3GNT1	0.735191	7.88772	5.31298
	7210192	ILMN_1803686	7210192	ADA	0.271553	7.21544	5.30957
	5090671	ILMN_2188862	5090671	GDF15	-0.368081	11.5718	-5.29651
	5810328	ILMN_1814823	5810328	FTL	-0.364562	13.7095	-5.29222
	1660181	ILMN_2226415	1660181	LOC440145	-0.749829	6.62025	-5.29082
	2570369	ILMN_1875354	2570369		-0.518618	6.95252	-5.28782
	1410484	ILMN_1680687	1410484	NSF	0.525361	7.01584	5.2873
	1980594	ILMN_1696911	1980594	FTHL8	-0.72283	10.5873	-5.28695
	4490739	ILMN_2343278	4490739	PPAP2A	0.584394	6.50683	5.28271
	510326	ILMN_2358733	510326	TAZ	0.389036	7.01593	5.28161
	3450397	ILMN_2278819	3450397	PDE7A	0.649375	5.83895	5.27151
	2100433	ILMN_1690283	2100433	NDRG4	0.357031	4.59965	5.26949
	5720184	ILMN_1659122	5720184	KLF10	0.600704	8.05764	5.2665
	2690538	ILMN_3209070	2690538	LOC341230	-0.786864	7.80184	-5.25893
	7210468	ILMN_1716680	7210468	GRM7	0.319543	4.60505	5.25515
	2480739	ILMN_1711766	2480739	SKP1A	-0.390023	10.5028	-5.25374
	2760292	ILMN_1701855	2760292	PPP1CC	0.276411	11.5017	5.25192
	150364	ILMN_1711462	150364	MNS1	0.799321	5.28249	5.25
	1230682	ILMN_2349459	1230682	BIRC5	0.260343	9.58525	5.24994
	110433	ILMN_1708778	110433	ASS1	-0.642743	11.2195	-5.24703
	4850725	ILMN_1809193	4850725	PSEN1	0.742358	5.17796	5.24112
	6350138	ILMN_1731506	6350138	PAX9	0.524587	5.76593	5.2405
	4590372	ILMN_2175601	4590372	VDAC1	0.525392	11.957	5.23765
	1070047	ILMN_1745223	1070047	CDC42EP4	0.343499	10.7378	5.23496
	4290189	ILMN_1810560	4290189	P8	-1.53279	7.44664	-5.23445
	5050689	ILMN_1719696	5050689	PLD1	-0.612271	5.73683	-5.2324
	4860367	ILMN_2370464	4860367	ATRIP	0.427553	7.88426	5.23238
	5690687	ILMN_1699829	5690687	CTGF	1.04487	9.18942	5.22517
	110148	ILMN_1716446	110148	BCL10	0.449895	6.05277	5.22082
	7610402	ILMN_1884750	7610402		-0.551778	8.30005	-5.21982
	7650017	ILMN_1751028	7650017	SERPINH1	0.362752	9.15938	5.21556
	4290543	ILMN_1680314	4290543	TXN	-0.294508	13.2338	-5.21337
	6550603	ILMN_1657395	6550603	HMGCR	0.306716	9.98868	5.21081
	2810167	ILMN_1695491	2810167	WDYHV1	0.359978	9.30034	5.21067
	3440156	ILMN_1814333	3440156	SERPINI1	-0.450022	7.10559	-5.20307
	3890187	ILMN_1813834	3890187	PRMT6	0.378609	11.1311	5.20159
	3170072	ILMN_1705928	3170072	SNRNP200	-0.723565	5.93522	-5.19738
	6420373	ILMN_1807633	6420373	HRSP12	0.310742	9.71822	5.19351
	1780554	ILMN_1666050	1780554	TMUB1	0.375986	8.87903	5.18943
	6250537	ILMN_3304049	6250537	LOC729500	-0.333434	9.72982	-5.18543
	6220148	ILMN_1764362	6220148	LYAR	0.37162	9.63109	5.18423
	1710402	ILMN_3298694	1710402	TYW1B	-0.335345	8.54377	-5.18275
	6400411	ILMN_2333440	6400411	TM9SF1	-0.475327	7.63346	-5.17145
	1780619	ILMN_1651832	1780619	EHD1	0.407582	9.81438	5.17074
	2510392	ILMN_1698605	2510392	TMEM43	-0.432471	10.1818	-5.16475
	2070470	ILMN_1797735	2070470	C1orf21	-0.496797	6.63114	-5.16041
	7320041	ILMN_1670926	7320041	CHST15	-0.342611	9.73893	-5.1558
	1050196	ILMN_1797531	1050196	PRKAG2	0.323602	8.01373	5.15531
	6760504	ILMN_2381138	6760504	SEH1L	0.270536	9.23122	5.15232
	2690598	ILMN_1767470	2690598	SCPEP1	-0.340242	9.6004	-5.14197
	4480112	ILMN_1781388	4480112	PGM5	0.334471	7.96982	5.14135
	1010446	ILMN_1729288	1010446	C1QTNF6	0.37858	9.58085	5.14045
	6940487	ILMN_1856861	6940487		-0.264917	7.17298	-5.13781
	5570326	ILMN_1695285	5570326	CAPN14	0.651251	5.17539	5.13675
	2710445	ILMN_1674366	2710445	LHX4	0.388894	6.00834	5.13606
	4120053	ILMN_2186061	4120053	PFKFB3	0.302468	10.2608	5.13342
	2070736	ILMN_2052871	2070736	TMEM116	-0.386285	8.63102	-5.13136
	5130291	ILMN_1782275	5130291	P2RY6	-0.553408	7.38474	-5.13116
	2640541	ILMN_1790311	2640541	SEC23A	0.489866	7.18776	5.1299
	4260689	ILMN_1806032	4260689	SLC25A16	-0.35372	7.35009	-5.08726
	510739	ILMN_1664608	510739	INPP5A	0.438683	8.33562	5.08573
	1980632	ILMN_1672496	1980632	DNAJA1	0.321578	11.7282	5.08486
	2230730	ILMN_1798827	2230730	SRBD1	-0.356489	8.39991	-5.08006
	7560543	ILMN_2323801	7560543	MOCS1	0.468258	7.3646	5.07791
	2070747	ILMN_1734254	2070747	ZNF770	-0.37921	8.34536	-5.06784
	2630209	ILMN_2332558	2630209	ARL5A	0.300061	9.28555	5.06676
	730274	ILMN_1704702	730274	MCM7	0.452753	9.77003	5.06547
	60326	ILMN_1729130	60326	C7orf42	0.316115	8.80555	5.06051
	620239	ILMN_1712112	620239	RCAN1	0.503381	7.9095	5.05916
	670376	ILMN_1743747	670376	RUSC1	0.355914	11.9897	5.0552
	2360551	ILMN_1807439	2360551	ALDH1A3	-0.528938	6.66596	-5.05501
	2690524	ILMN_1675612	2690524	BLCAP	0.315077	8.89204	5.05369
	2450546	ILMN_1658015	2450546	MBNL2	-0.677322	5.38965	-5.05001
	1690315	ILMN_2399686	1690315	ZNF238	0.47588	4.78673	5.04384
	6110279	ILMN_2359345	6110279	NET1	0.405144	8.62825	5.04212
	940619	ILMN_1780758	940619	POLR1A	0.652927	5.00768	5.04058
	110427	ILMN_2357770	110427	TCEA1	-0.345415	9.17397	-5.03919
	6110474	ILMN_1765621	6110474	HDGF	0.298078	10.3819	5.03712
	1660681	ILMN_1796762	1660681	CCDC102A	0.47003	6.31594	5.03601
	1230612	ILMN_1699610	1230612	CCT6B	-0.39065	7.18457	-5.03119
	3390326	ILMN_1736042	3390326	ME1	-0.454054	9.29657	-5.02763
	3940079	ILMN_2184612	3940079	C3orf52	0.378996	6.47553	5.02303
	520601	ILMN_1800951	520601	ATXN1	-0.431185	6.74207	-5.02201
	360367	ILMN_1710544	360367	PCDH7	0.455839	4.99907	5.02079
	4730138	ILMN_3242038	4730138	GPX8	-0.854712	7.89515	-5.01746
	3460059	ILMN_1772409	3460059	FAHD2A	-0.510309	5.87099	-5.01682
	1010544	ILMN_3263329	1010544	GAR1	-0.453116	8.7503	-5.0112
	2640224	ILMN_2375879	2640224	VEGFA	-0.433521	7.7097	-5.01035
	3830746	ILMN_1759453	3830746	UQCRB	-0.369656	11.2248	-5.00394
	10224	ILMN_1790014	10224	METRNL	0.41183	7.83701	4.99838
	4280674	ILMN_1701032	4280674	TFPI	-0.565866	7.2013	-4.99791
	7650315	ILMN_3249366	7650315	JMJD8	0.268483	11.7011	4.99628
	160598	ILMN_1712888	160598	HSPH1	0.438439	10.7862	4.99571
	4290521	ILMN_1731137	4290521	TXNDC9	-0.484443	7.61623	-4.99518
	7570195	ILMN_1659845	7570195	KIAA0355	0.50089	7.25481	4.99268
	5900575	ILMN_2365307	5900575	CD276	0.515598	9.01549	4.99145
	1990672	ILMN_1810191	1990672	PLA2G4C	-0.393705	7.21025	-4.99102
	650709	ILMN_1786039	650709	RNF34	0.341665	9.6031	4.98871
	6280402	ILMN_1784128	6280402	C16orf47	-0.363342	4.74497	-4.98787
	1990674	ILMN_1725612	1990674	NUP50	0.321087	8.19299	4.98243
	7100066	ILMN_1748438	7100066	POLR2G	-0.282053	11.776	-4.98233
	5270577	ILMN_3201563	5270577	LOC727941	-0.377616	8.14379	-4.97923
	4040114	ILMN_1706511	4040114	TEF	0.420674	6.57046	4.97824
	1660044	ILMN_3246910	1660044	LOC100190986	-0.401623	8.86567	-4.97544
	4260520	ILMN_1670420	4260520	METAP2	0.36079	11.1417	4.97449
	3850754	ILMN_2158003	3850754	KIAA1683	-0.518516	7.30204	-4.9731
	6940181	ILMN_2140799	6940181	FAM24B	-0.360172	8.13984	-4.96152
	4220307	ILMN_1757702	4220307	LOC647673	-0.327006	8.28222	-4.96007
	4760209	ILMN_1754315	4760209	MMAA	-0.67216	5.71209	-4.95865
	5820133	ILMN_1658337	5820133	AKIRIN1	0.284786	8.55481	4.95629
	4900095	ILMN_1758057	4900095	TOR1AIP2	0.480196	6.02751	4.95474
	940202	ILMN_1765522	940202	PPM1G	0.479294	7.08878	4.95425
	1820768	ILMN_1853876	1820768		0.281719	8.41513	4.95198
	7000286	ILMN_2119555	7000286	TMTC3	-0.743269	8.20591	-4.94715
	7100639	ILMN_1665510	7100639	ERRFI1	-0.44739	9.7666	-4.94713
	2120053	ILMN_1693338	2120053	CYP1B1	-0.420765	10.6666	-4.94381
	4050674	ILMN_1688228	4050674	LOC145837	-0.635375	6.0754	-4.94228
	5360678	ILMN_2165867	5360678	DHCR7	0.357241	10.4215	4.93834
	4560164	ILMN_1690125	4560164	PDLIM7	0.398778	8.13099	4.93395
	540747	ILMN_1821176	540747		-0.552395	6.10783	-4.93255
	4260253	ILMN_1785852	4260253	OBFC2A	0.329287	8.37888	4.93103
	6420379	ILMN_2396982	6420379	BCL2L12	0.387988	9.76109	4.9303
	2850372	ILMN_1770663	2850372	KRT24	-0.694966	6.81353	-4.92945
	7570711	ILMN_1745329	7570711	PRR14	0.297596	11.0506	4.92806
	3830537	ILMN_3235185	3830537	SNRNP200	-0.752789	6.29674	-4.92583
	6560546	ILMN_1776516	6560546	ITPKA	0.578177	7.35536	4.92029
	5420575	ILMN_1726456	5420575	SLC3A2	-0.365582	12.0905	-4.91756
	360192	ILMN_1793474	360192	INSIG1	0.411731	10.2624	4.91441
	1660196	ILMN_2382990	1660196	HK1	0.374495	11.8287	4.91315
	7560364	ILMN_3305273	7560364	LOC729779	-0.900551	9.23795	-4.9097
	650347	ILMN_2330243	650347	NUDT1	0.394278	9.69871	4.8984
	6270138	ILMN_1739001	6270138	TACSTD2	0.287267	12.6425	4.89588
	6100372	ILMN_2389114	6100372	FIGNL1	0.49927	6.21589	4.8958
	7560673	ILMN_2414399	7560673	NME1	-0.455068	8.61992	-4.89176
	1090768	ILMN_1813544	1090768	OXCT1	-0.304217	8.02094	-4.88991
	5570592	ILMN_1795582	5570592	CHRD	0.906871	5.14596	4.88982
	1090523	ILMN_1769671	1090523	RYK	-0.363071	9.09128	-4.88868
	3930605	ILMN_2188264	3930605	CYR61	0.631965	8.38467	4.88471
	1440196	ILMN_1803773	1440196	MAG	0.483715	7.14521	4.8829
	2940075	ILMN_1701386	2940075	STRADB	0.405736	7.83326	4.87808
	5220041	ILMN_2256359	5220041	HSZFP36	0.249844	8.29788	4.87596
	1410021	ILMN_3246401	1410021	AIF1L	0.254895	11.5944	4.87288
	4860500	ILMN_2098418	4860500	LOC652968	0.479045	7.09601	4.86765
	7160612	ILMN_1697227	7160612	USP36	-0.623951	6.32104	-4.86554
	6960349	ILMN_1669905	6960349	DCP2	-0.291842	9.14978	-4.86485
	4760056	ILMN_1737965	4760056	ELOVL4	0.439935	7.15215	4.86391
	1510026	ILMN_2204876	1510026	FLVCR2	-0.31916	8.70264	-4.8621
	870131	ILMN_1773865	870131	HSPA5	-0.365116	7.92603	-4.86123
	1990307	ILMN_1764549	1990307	UBE3A	-0.308239	9.45551	-4.85846
	4730402	ILMN_1785742	4730402	AMZ1	0.758638	5.41114	4.85671
	4260139	ILMN_1701731	4260139	AKR1B1	-0.427898	7.32911	-4.85578
	5700441	ILMN_2231299	5700441	SERHL2	-0.703729	6.44555	-4.85534
	3400674	ILMN_1680703	3400674	MRPS15	0.330415	9.97252	4.85164
	460040	ILMN_1712430	460040	ATP5G1	-0.302727	8.77553	-4.83945
	6980414	ILMN_2072401	6980414	OR11H1	-0.771981	6.50778	-4.83831
	1400673	ILMN_1683450	1400673	CDCA5	0.37616	10.616	4.8363
	6100162	ILMN_1709350	6100162	CXCL3	0.569846	4.86957	4.83313
	630470	ILMN_1717793	630470	C19orf33	-0.286637	10.3257	-4.83029
	4250437	ILMN_1703092	4250437	RECQL4	0.394575	7.1524	4.83023
	3610215	ILMN_3208014	3610215	LOC100131866	-0.359059	8.34045	-4.82489
	1110544	ILMN_1677962	1110544	GPHN	-0.286701	8.00964	-4.82295
	1780463	ILMN_1658143	1780463	RFC3	0.310803	8.84424	4.82002
	5340487	ILMN_1718932	5340487	MTRR	-0.489817	7.44716	-4.8066
	4920201	ILMN_1803977	4920201	GALNT1	-0.82011	5.94253	-4.80406
	1580156	ILMN_2376980	1580156	FSD1	0.431439	4.86239	4.80034
	4570725	ILMN_1664706	4570725	LOC653604	0.685964	7.29724	4.79726
	3930452	ILMN_1676891	3930452	CDC2L6	-0.42507	8.30741	-4.79632
	70343	ILMN_1781416	70343	FRAT1	0.641486	5.39541	4.79425

## Sheet: TableS3
Table S3. miR500a-5p targets in MCF7 cells.
	ID	Probe_Id	Symbol	logFC	AveExpr	P.Value	adj.P.Val
	3120598	ILMN_1687757	3120598	AKR1C4	-2.78034	8.50815	-20.7681
	3450735	ILMN_1752813	3450735	UGT1A6	-1.50389	9.37891	-20.6662
	5340129	ILMN_2412336	5340129	AKR1C2	-2.81932	9.53011	-19.8472
	7210632	ILMN_1713124	7210632	AKR1C3	-2.373	7.08859	-17.6559
	4070452	ILMN_3239725	4070452	LOC727722	-1.14561	5.93156	-17.505
	2100358	ILMN_2198239	2100358	HGD	-1.09197	6.60933	-15.4003
	1510669	ILMN_1682245	1510669	IFNB1	-0.70692	4.54669	-14.6906
	6280408	ILMN_2415634	6280408	TTN	-1.19925	4.78379	-14.4446
	6370703	ILMN_1706390	6370703	UGT1A6	-1.3334	8.75836	-13.9275
	730286	ILMN_1717056	730286	TXNRD1	-1.19597	9.43819	-13.5036
	5090465	ILMN_1718805	5090465	PPP2R3A	-1.34008	5.08453	-12.7129
	2710189	ILMN_1690951	2710189	HIPK1	-0.801422	4.6492	-12.1387
	1190064	ILMN_1679194	1190064	UGT2B7	-1.00785	6.03889	-11.7392
	5900605	ILMN_1734096	5900605	DCLRE1A	-0.700538	7.18227	-11.3293
	3190541	ILMN_1753388	3190541	ABCA10	-1.03854	5.06714	-11.0496
	6450440	ILMN_2225537	6450440	PTGR1	-0.808645	7.68497	-10.9453
	3390750	ILMN_1824953	3390750		-1.37172	4.91541	-10.8955
	4070300	ILMN_1694810	4070300	PANX2	-0.782243	8.08954	-10.7768
	2750128	ILMN_1655229	2750128	SLC7A11	-1.25464	5.31059	-10.7702
	5670328	ILMN_1758907	5670328	UGT1A6	-0.743766	5.62029	-10.5787
	2260196	ILMN_3202024	2260196	LOC392437	-0.822804	11.5638	-10.0841
	4920767	ILMN_1740429	4920767	FTL	-0.534144	13.5198	-9.87679
	5090278	ILMN_2133205	5090278	GPX2	-1.17995	6.22965	-9.86176
	2750685	ILMN_3288717	2750685	LOC392437	-0.955619	11.0188	-9.74063
	1980309	ILMN_2184373	1980309	IL8	-1.31121	5.48866	-9.67323
	50646	ILMN_3201485	50646	LOC644988	0.487014	7.26746	9.54561
	6620689	ILMN_2405521	6620689	MTHFD2	-0.58194	10.5982	-9.4979
	2320133	ILMN_2324421	2320133	TXNRD1	-1.19964	9.09909	-9.47523
	3710180	ILMN_1662944	3710180	PON1	-0.592775	4.54882	-9.46608
	3360315	ILMN_1701857	3360315	LOC644373	-0.452854	4.75292	-9.20126
	4780414	ILMN_2400143	4780414	RPL32	0.534482	7.85473	9.16564
	5420450	ILMN_1755897	5420450	UGT2B7	-0.764527	5.19653	-9.05722
	5570187	ILMN_1703531	5570187	S1PR3	-0.617945	8.25442	-9.01912
	5050441	ILMN_1688698	5050441	ZEB2	-0.67606	4.7152	-8.97079
	3990523	ILMN_1704550	3990523	AZIN1	-0.635317	7.62197	-8.96422
	7550292	ILMN_1680652	7550292	SELENBP1	0.453389	9.39523	8.82023
	2120037	ILMN_1761247	2120037	PIR	-0.471824	10.1634	-8.72967
	3520092	ILMN_2321064	3520092	BAX	0.995967	7.1816	8.62716
	4180612	ILMN_1859946	4180612		-0.444744	11.5087	-8.60511
	1170440	ILMN_1770412	1170440	AHCYL1	-0.525966	11.2315	-8.60107
	610703	ILMN_1807649	610703	SPOPL	-0.555461	7.7982	-8.41619
	4290010	ILMN_2400183	4290010	DPH5	0.796532	7.9492	8.31909
	5690669	ILMN_1719237	5690669	LOC389517	-0.696054	5.2893	-8.30549
	1470564	ILMN_1791127	1470564	LOC643857	-0.726032	4.74951	-8.29236
	6560411	ILMN_1717248	6560411	C9orf66	0.509131	9.28414	8.20865
	2450064	ILMN_1790909	2450064	NFE2L2	-0.49414	9.69134	-8.19343
	1690605	ILMN_1701716	1690605	LOC649088	-1.2223	5.02543	-8.18778
	5810328	ILMN_1814823	5810328	FTL	-0.671787	13.4918	-8.18185
	4390372	ILMN_1699989	4390372	BNIPL	0.556067	5.87854	8.14891
	4810162	ILMN_2162972	4810162	LYZ	-0.636333	4.87634	-8.10316
	6290091	ILMN_3248218	6290091	SNORD104	0.477764	8.96346	8.03306
	3170482	ILMN_2336335	3170482	2017-03-08	-1.06079	5.17331	-8.01037
	2320441	ILMN_1709326	2320441	LOC23117	-1.8712	5.81765	-8.00323
	2190184	ILMN_1797776	2190184	PRSS23	-0.587763	9.03789	-7.88708
	4860093	ILMN_1804530	4860093	LOC653888	0.664689	10.1091	7.87337
	5700279	ILMN_1694100	5700279	PRIM2	-0.90972	5.39152	-7.86579
	6110291	ILMN_1708611	6110291	RDX	-0.508328	7.75088	-7.84965
	3940286	ILMN_1676159	3940286	MST4	-0.484261	10.6847	-7.80593
	6560672	ILMN_2175894	6560672	HNRPR	-0.395824	11.2446	-7.79326
	2970609	ILMN_1661142	2970609	TMF1	-0.415641	7.18017	-7.66822
	6040619	ILMN_1681751	6040619	LOC348840	-0.680058	4.82351	-7.65315
	7200315	ILMN_1774091	7200315	FECH	-0.572462	7.88232	-7.6418
	240156	ILMN_1783702	240156	MORC3	-0.388461	5.85632	-7.58161
	4120041	ILMN_1769571	4120041	FLJ37453	0.479167	4.99438	7.57837
	6330438	ILMN_1742330	6330438	PLXNB1	0.529662	6.85841	7.56727
	3180307	ILMN_1752009	3180307	NANOS1	0.397952	4.71636	7.52179
	5340437	ILMN_3242729	5340437	SPANXD	0.542517	6.82509	7.46914
	1300402	ILMN_1671913	1300402	TRMT2A	0.50745	5.49966	7.45907
	4200356	ILMN_1743673	4200356	LOC729647	0.540592	5.71637	7.35911
	5820487	ILMN_1759387	5820487	LOC644782	-0.46886	5.06489	-7.27889
	7200497	ILMN_1680380	7200497	ATXN2L	0.414812	5.24643	7.26094
	4760484	ILMN_3251521	4760484	PARG	-0.512889	6.13708	-7.25271
	2600600	ILMN_1695000	2600600	TFIP11	-0.871342	6.86368	-7.20212
	2070162	ILMN_1704760	2070162	BZW1	-0.640983	8.61839	-7.1735
	2370110	ILMN_1660179	2370110	MATR3	-0.50331	7.49798	-7.17162
	7160348	ILMN_1757287	7160348	MAPK6	-0.46583	11.161	-7.16072
	2450152	ILMN_2328776	2450152	MST4	-0.396043	10.0455	-7.14846
	2140279	ILMN_3251662	2140279	HINT3	-0.768197	8.10262	-7.14481
	1090543	ILMN_2330267	1090543	ABCE1	-0.507957	9.75724	-7.1446
	1030138	ILMN_1878712	1030138		-0.651704	4.72556	-7.13854
	3940056	ILMN_1797974	3940056	AIG1	0.340437	8.22154	7.11048
	6250280	ILMN_2366391	6250280	PRDX1	-0.431966	13.3591	-7.10369
	4050400	ILMN_2409220	4050400	HMMR	-0.399186	9.6767	-7.10244
	2850064	ILMN_2119486	2850064	DMTF1	-0.474585	9.05037	-7.0843
	270722	ILMN_3185204	270722	LOC100127894	-0.634449	4.91884	-7.0508
	3800707	ILMN_2088612	3800707	XPO4	-0.40637	7.94482	-7.04748
	6180110	ILMN_3305871	6180110	LOC732360	-0.531778	7.55488	-7.02078
	3780603	ILMN_1728785	3780603	GPR116	-0.578356	4.84558	-6.95351
	110427	ILMN_2357770	110427	TCEA1	-0.458152	9.56458	-6.94758
	4040438	ILMN_1806603	4040438	MESP1	0.346335	4.74782	6.94414
	5490465	ILMN_3238672	5490465	SNORA4	-0.531895	5.56955	-6.92903
	3520754	ILMN_1746699	3520754	SGOL2	-0.478746	7.21621	-6.92785
	5910474	ILMN_3238751	5910474	PMS2L4	0.384653	9.7722	6.92604
	5340162	ILMN_1805992	5340162	KIAA1598	-0.32894	10.5525	-6.89001
	630678	ILMN_1726388	630678	ACBD7	0.402723	8.52864	6.86266
	4390612	ILMN_1677239	4390612	CCDC14	-0.375404	9.51452	-6.84954
	4490180	ILMN_1804798	4490180	BEXL1	0.541101	8.53609	6.78939
	3800670	ILMN_1771728	3800670	PXMP4	0.461198	8.22943	6.75558
	3130632	ILMN_2088172	3130632	POLR2B	-0.426931	8.91223	-6.73886
	130577	ILMN_1653480	130577	KENAE	0.621409	6.38456	6.73356
	3780717	ILMN_1804822	3780717	SRXN1	-0.53212	9.27836	-6.6582
	1770730	ILMN_2263718	1770730	SPAG9	-0.385481	8.72743	-6.64393
	620008	ILMN_1660021	620008	M6PRBP1	0.37661	11.3636	6.64159
	650189	ILMN_3284447	650189	LOC647150	-0.530288	8.21368	-6.62685
	5570626	ILMN_1653266	5570626	DNAJB14	-0.467724	8.2737	-6.62135
	3610373	ILMN_3192836	3610373	LOC100130562	0.711812	8.8134	6.61735
	1690259	ILMN_2410929	1690259	PAPSS2	-0.669805	5.71484	-6.60483
	2570332	ILMN_1704531	2570332	PTGR1	-0.72408	7.3044	-6.60253
	5220240	ILMN_1683146	5220240	FTH1	-0.661916	10.153	-6.59794
	3360577	ILMN_1736817	3360577	LOC642118	-1.09072	4.99378	-6.58158
	6840561	ILMN_1791770	6840561	SMARCC2	-0.728466	6.23561	-6.56635
	4730370	ILMN_1720501	4730370	ABCA9	-0.642926	5.10165	-6.55487
	4250452	ILMN_2151541	4250452	DNAJC10	-0.343366	9.24677	-6.55473
	5910241	ILMN_1760503	5910241	ZBBX	-0.410444	5.28886	-6.53868
	4390504	ILMN_1659273	4390504	LOC441408	0.562139	8.03407	6.53748
	4880204	ILMN_1753648	4880204	SPRYD5	-0.919713	5.25891	-6.50612
	6980156	ILMN_2048793	6980156	CIAO1	0.546667	9.98183	6.50339
	160026	ILMN_1717180	160026	MTMR6	-0.622985	8.07594	-6.5013
	5360347	ILMN_1720282	5360347	NQO1	-0.473294	13.3105	-6.45865
	1580204	ILMN_3224934	1580204	SFRS18	-0.38176	9.67923	-6.43719
	3420671	ILMN_1716913	3420671	TRAPPC1	0.340492	9.06654	6.43652
	3990670	ILMN_1808508	3990670	KITLG	-0.55789	8.93606	-6.4272
	1470292	ILMN_1692107	1470292	SUV420H1	-0.4037	5.61066	-6.42534
	3420301	ILMN_2258471	3420301	SLC30A5	-0.494469	6.60164	-6.42319
	5670168	ILMN_3276016	5670168	LOC339843	-0.375866	8.47058	-6.39458
	7160082	ILMN_2115591	7160082	KLHDC10	-0.475311	5.91658	-6.39158
	3940059	ILMN_1785644	3940059	C20orf29	0.450971	6.95898	6.38191
	1340463	ILMN_2377991	1340463	ZNF323	0.464117	5.37464	6.37076
	7050136	ILMN_1786976	7050136	RAB22A	-0.496995	9.94906	-6.364
	450301	ILMN_1654602	450301	SDHALP1	-0.560846	5.08021	-6.349
	5080215	ILMN_2054233	5080215	SENP6	-0.369608	8.46747	-6.34756
	160593	ILMN_1712386	160593	C21orf45	0.486032	7.86343	6.32938
	6220671	ILMN_2374340	6220671	PLAUR	0.33231	6.99809	6.32835
	3390273	ILMN_1792931	3390273	LYSMD1	0.413612	6.88972	6.31409
	4640427	ILMN_1737964	4640427	HIATL1	-0.368123	8.17611	-6.31283
	4920603	ILMN_3286875	4920603	LOC390834	-0.516238	4.90499	-6.30608
	3120161	ILMN_2060212	3120161	TBC1D24	-0.381114	6.63208	-6.30291
	3420253	ILMN_1762002	3420253	CSTF3	-0.408504	7.91445	-6.27774
	7550241	ILMN_1886719	7550241		-0.347511	4.51406	-6.27532
	2640326	ILMN_3277307	2640326	LOC649553	0.543163	6.99961	6.26426
	870148	ILMN_1729051	870148	MSH6	-0.468796	10.3901	-6.26217
	6060592	ILMN_1696003	6060592	GNAI3	-0.338398	8.679	-6.25621
	4390332	ILMN_1723139	4390332	GPD2	-0.404989	7.17687	-6.25296
	1710646	ILMN_1709050	1710646	C11orf63	0.400861	5.51862	6.25129
	6220543	ILMN_1763260	6220543	HIF1A	-0.453029	6.97668	-6.24892
	3390326	ILMN_1736042	3390326	ME1	-0.579096	9.74137	-6.24664
	6650451	ILMN_1811972	6650451	MYCBP2	-0.433761	7.33348	-6.24548
	1400424	ILMN_3308728	1400424	MIR635	-0.5323	5.18905	-6.22508
	4590128	ILMN_2158242	4590128	SHOC2	-0.458229	8.88334	-6.2201
	7050470	ILMN_1793118	7050470	TAX1BP1	-0.439321	10.4892	-6.21449
	630128	ILMN_3293685	630128	LOC286444	0.610775	12.6186	6.19103
	2060475	ILMN_2164290	2060475	ZNF114	0.669637	5.07056	6.18979
	4290497	ILMN_3311190	4290497	NCRNA00173	0.370867	5.05813	6.18931
	5960730	ILMN_1760757	5960730	BRIP1	-0.615403	5.24028	-6.18922
	2070215	ILMN_2402558	2070215	ZHX1	-0.411517	7.74206	-6.18212
	2470484	ILMN_3241136	2470484	RNASEK	0.315418	9.90302	6.16959
	1770397	ILMN_1798705	1770397	CCNC	-0.423876	9.49527	-6.16593
	3440709	ILMN_1885051	3440709		-0.63173	5.00994	-6.15583
	6840739	ILMN_1759206	6840739	PLS1	-0.460894	7.78658	-6.14907
	130093	ILMN_2124802	130093	MT1H	0.41067	5.58978	6.1484
	5340048	ILMN_2390338	5340048	UBE2E3	0.326734	9.31611	6.14779
	6040452	ILMN_1770616	6040452	C12orf56	0.351604	8.05738	6.14631
	270615	ILMN_1677814	270615	ABCC3	-0.41268	9.78331	-6.12105
	3440672	ILMN_1693668	3440672	KIAA0261	-0.355892	8.22351	-6.11722
	2230343	ILMN_2106994	2230343	RABIF	0.585108	6.67151	6.11591
	430048	ILMN_3238006	430048	LOC730323	0.409822	8.62422	6.11252
	7400341	ILMN_2077094	7400341	C11orf2	0.346867	9.44665	6.10965
	5340327	ILMN_1794967	5340327	EIF4ENIF1	-0.314574	8.2441	-6.09705
	4210189	ILMN_1698139	4210189	TCEA1	-0.54367	6.69549	-6.09443
	1170521	ILMN_1774480	1170521	EFCAB5	-0.321114	4.6329	-6.09434
	3930008	ILMN_2404850	3930008	RPL14	0.374876	10.7054	6.0876
	5690279	ILMN_1793732	5690279	FARS2	0.282521	8.65895	6.07694
	2510048	ILMN_1700232	2510048	FBXO30	-0.343943	7.07932	-6.06716
	5340148	ILMN_1653134	5340148	TMEM188	-0.31192	7.49119	-6.06509
	5960553	ILMN_1731838	5960553	COX6BP1	-0.6426	4.63506	-6.03675
	2060112	ILMN_2166524	2060112	CCNYL1	-0.424625	6.94258	-6.01706
	540433	ILMN_2074575	540433	LOC652838	0.524775	7.54312	6.01167
	4590333	ILMN_1754839	4590333	DHX15	-0.334018	11.1191	-6.00344
	2810201	ILMN_1808071	2810201	KIF14	-0.481984	9.30354	-5.99396
	5270112	ILMN_1797728	5270112	HMGCS1	-0.424998	10.5472	-5.98516
	3990458	ILMN_1688780	3990458	S100A4	0.493033	7.92696	5.97164
	6480176	ILMN_2200880	6480176	ZNF367	-0.578392	5.89954	-5.96643
	2690711	ILMN_2103480	2690711	ZNF320	0.374495	5.38528	5.95609
	6860202	ILMN_1736597	6860202	TKT	-0.322793	12.1216	-5.95452
	4230035	ILMN_1732343	4230035	SIK3	-0.371365	7.0862	-5.95158
	290309	ILMN_2121207	290309	FAM125A	0.452934	8.87404	5.94615
	6200154	ILMN_3242551	6200154	LOC100130707	0.346525	11.1225	5.94476
	240152	ILMN_1784428	240152	MGC57346	0.283984	8.85077	5.91804
	5690324	ILMN_3245066	5690324	DENND4B	-0.515878	8.69062	-5.90825
	1510682	ILMN_1729775	1510682	OPA1	-0.304967	8.25357	-5.90587
	2970170	ILMN_1751943	2970170	MME	-0.487536	4.69821	-5.88226
	4290543	ILMN_1680314	4290543	TXN	-0.327166	13.3832	-5.87752
	2370372	ILMN_1837167	2370372		-0.795309	4.86599	-5.85779
	6660767	ILMN_1653429	6660767	SLC35A3	-0.379158	8.15934	-5.85627
	6350241	ILMN_3247123	6350241	LOC100132167	-0.499649	4.94059	-5.85112
	6350341	ILMN_2148679	6350341	SDHAP3	-0.461498	5.87573	-5.85015
	4920739	ILMN_2374770	4920739	TAX1BP1	-0.446066	9.91446	-5.84246
	4220068	ILMN_1760247	4220068	CD70	-0.364164	4.91377	-5.83981
	6380333	ILMN_3307648	6380333	CS	-0.373593	11.7926	-5.83294
